# Supplementary material for: catena-Poly[copper(II)-{μ3-4,4′-dibromo-2,2′-[butane-1,4-diylbis(nitrilo­methanyl­yl­idene)]diphenolato-κ4 N,O:N′,O′:O′}]
Source: Acta Crystallogr Sect E Struct Rep Online. 2011 Mar 26;67(Pt 4):m499–500. doi: 10.1107/S1600536811009949 (PMC3099995; doi:10.1107/S1600536811009949)
Supplement: Supplementary file 1 [file e-67-0m499-sup1.cif]

##############################################################################
###                                                                        ###
###        Electronic paper (Acta Crystallographica Section E)             ###
###                                                                        ###
##############################################################################
#                                                                            #
# This CIF contains the data in a paper accepted for publication in Acta     #
# Crystallographica Section E. It conforms to the requirements of Notes      #
# for Authors for Section E, and has been peer reviewed under the auspices   #
# of the IUCr Commission on Journals.                                        #
#                                                                            #
# Full details of the Crystallographic Information File format               #
# are given in the paper "The Crystallographic Information File (CIF):       #
# a New Standard Archive File for Crystallography" by S. R. Hall, F. H.      #
# Allen and I. D. Brown [Acta Cryst. (1991), A47, 655-685].                  #
#                                                                            #
# The current version of the core CIF dictionary is obtainable from          #
# ftp://ftp.iucr.org/pub/cif_core.dic. The current version number is 2.4.    #
#                                                                            #
# Software is freely available for graphical display of the structure(s) in  #
# this CIF.  For information consult the CIF home page http://www.iucr.org/  #
# cif/home.html                                                              #
#                                                                            #
# This file may be used for bona fide research purposes within the           #
# scientific community so long as proper attribution is given to the journal # 
# article from which it was obtained.                                        #
#                                                                            #
##############################################################################
                                             
data_global
_audit_creation_method     'form.cif (version 2.0)'
_journal_data_validation_number     ?
_journal_date_recd_electronic     2011-03-07
_journal_date_accepted     2011-03-16
_journal_name_full     'Acta Crystallographica, Section E'
_journal_year     2011
_journal_volume     67
_journal_issue      4
_journal_page_first     m499
_journal_page_last     m500
_journal_paper_category     QM
_journal_coeditor_code     SU2263
_publ_contact_author_name     'Hadi Kargar'
_publ_contact_author_address
;
Chemistry Department,
Payame Noor University,
Tehran 19395-4697,
I. R. of Iran
;
_publ_contact_author_email     hkargar@pnu.ac.ir
_publ_contact_author_fax     '+98-352-7228110'
_publ_contact_author_phone     '+98-352-7228111 ext. 157'
_publ_section_title
;\
<i>catena</i>-Poly[copper(II)-{\m~3~-4,4'-dibromo-2,2'-[butane-1,4-\
diylbis(nitrilomethanylylidene)]diphenolato-\k^4^<i>N</i>,<i>O</i>:\
<i>N</i>',<i>O</i>':<i>O</i>'}]
;
loop_
    _publ_author_name
    _publ_author_address
    'Kargar, Hadi'
;
Chemistry Department,
Payame Noor University,
Tehran 19395-4697,
I. R. of Iran
;
    'Kia, Reza'
;
X-ray Crystallography Laboratory,
Plasma Physics Research Center,
Science and Research Branch,
Islamic Azad University,
Tehran,
Iran
;
data_I
_audit_creation_method     SHELXL-97
_chemical_name_systematic
;
<i>catena</i>-Poly[copper(II)-{\m~3~-4,4'-dibromo-2,2'-[butane-1,4-
diylbis(nitrilomethanylylidene)]diphenolato-
\k^4^<i>N</i>,<i>O</i>:<i>N</i>',<i>O</i>':<i>O</i>'}]
;
_chemical_name_common
;
Poly[<i>N,N'</i>-Bis(5-bromosalicylidene)-1,4-butanediamine copper(II)]
;
_chemical_formula_moiety     'C18 H16 Br2 Cu N2 O2'
_chemical_formula_sum     'C18 H16 Br2 Cu N2 O2'
_chemical_formula_iupac     '[Cu (C18 H16 Br2 N2 O2)]'
_chemical_formula_weight     515.69
_chemical_melting_point     ?
_symmetry_cell_setting     monoclinic
_symmetry_space_group_name_H-M     'C 2/c'
_symmetry_space_group_name_Hall     '-C 2yc'
loop_
    _symmetry_equiv_pos_as_xyz
    'x, y, z'
    '-x, y, -z+1/2'
    'x+1/2, y+1/2, z'
    '-x+1/2, y+1/2, -z+1/2'
    '-x, -y, -z'
    'x, -y, z-1/2'
    '-x+1/2, -y+1/2, -z'
    'x+1/2, -y+1/2, z-1/2'
_cell_length_a     24.0964(9)
_cell_length_b     10.5885(3)
_cell_length_c     15.3528(5)
_cell_angle_alpha     90.00
_cell_angle_beta     117.354(3)
_cell_angle_gamma     90.00
_cell_volume     3479.2(2)
_cell_formula_units_Z     8
_cell_measurement_reflns_used     9961
_cell_measurement_theta_min     2.37
_cell_measurement_theta_max     34.75
_cell_measurement_temperature     100.0(10)
_exptl_crystal_description     'block'
_exptl_crystal_colour     'green'
_exptl_crystal_size_max     0.41
_exptl_crystal_size_mid     0.32
_exptl_crystal_size_min     0.17
_exptl_crystal_density_diffrn     1.969
_exptl_crystal_density_meas     ?
_exptl_crystal_density_method     'not measured'
_exptl_crystal_F_000     2024
_exptl_absorpt_coefficient_mu     5.864
_exptl_absorpt_correction_type     multi-scan
_exptl_absorpt_process_details     '(SADABS; Bruker, 2001)'
_exptl_absorpt_correction_T_min     0.1967
_exptl_absorpt_correction_T_max     0.4391
_exptl_special_details
;
;
_diffrn_ambient_temperature     100.0(10)
_diffrn_radiation_type     MoK\a
_diffrn_radiation_wavelength     0.71073
_diffrn_radiation_source     'fine-focus sealed tube'
_diffrn_radiation_monochromator     graphite
_diffrn_measurement_device_type
;
Bruker SMART APEXII CCD area-detector
;
_diffrn_measurement_method     '\f and \w'
_diffrn_detector_area_resol_mean     ?
_diffrn_reflns_number     36229
_diffrn_reflns_av_R_equivalents     0.0372
_diffrn_reflns_av_sigmaI/netI     0.0274
_diffrn_reflns_theta_min     2.15
_diffrn_reflns_theta_max     32.00
_diffrn_reflns_theta_full     32.00
_diffrn_measured_fraction_theta_max     0.996
_diffrn_measured_fraction_theta_full     0.996
_diffrn_reflns_limit_h_min     -35
_diffrn_reflns_limit_h_max     35
_diffrn_reflns_limit_k_min     -15
_diffrn_reflns_limit_k_max     15
_diffrn_reflns_limit_l_min     -22
_diffrn_reflns_limit_l_max     22
_diffrn_standards_number     0
_diffrn_standards_interval_count     .
_diffrn_standards_interval_time     .
_diffrn_standards_decay_%     0
_refine_special_details
;
Refinement of <i>F</i>^2^ against ALL reflections. The weighted <i>R</i>-factor
<i>wR</i> and goodness of fit <i>S</i> are based on <i>F</i>^2^, conventional
<i>R</i>-factors <i>R</i> are based on <i>F</i>, with <i>F</i> set to zero for
negative <i>F</i>^2^. The threshold expression of <i>F</i>^2^ >
\s(<i>F</i>^2^) is used only for calculating <i>R</i>-factors(gt) <i>etc</i>.
and is not relevant to the choice of reflections for refinement.
<i>R</i>-factors based on <i>F</i>^2^ are statistically about twice as large
as those based on <i>F</i>, and <i>R</i>- factors based on ALL data will be
even larger.
;
_reflns_number_total     6017
_reflns_number_gt     4887
_reflns_threshold_expression     I>2\s(I)
_refine_ls_structure_factor_coef     Fsqd
_refine_ls_matrix_type     full
_refine_ls_R_factor_all     0.0621
_refine_ls_R_factor_gt     0.0493
_refine_ls_wR_factor_gt     0.1315
_refine_ls_wR_factor_ref     0.1387
_refine_ls_goodness_of_fit_ref     1.185
_refine_ls_restrained_S_all     1.185
_refine_ls_number_reflns     6017
_refine_ls_number_parameters     226
_refine_ls_number_restraints     0
_refine_ls_hydrogen_treatment     constr
_refine_ls_weighting_scheme     calc
_refine_ls_weighting_details
        'calc w=1/[\s^2^(Fo^2^)+(0.0486P)^2^+32.1161P] where P=(Fo^2^+2Fc^2^)/3'
_atom_sites_solution_hydrogens     geom
_atom_sites_solution_primary     direct
_atom_sites_solution_secondary     difmap
_refine_ls_shift/su_max     0.001
_refine_ls_shift/su_mean     0.000
_refine_diff_density_max     2.192
_refine_diff_density_min     -0.727
_refine_ls_extinction_method     none
_refine_ls_extinction_coef     ?
loop_
    _atom_type_symbol
    _atom_type_description
    _atom_type_scat_dispersion_real
    _atom_type_scat_dispersion_imag
    _atom_type_scat_source
    'C' 'C' 0.0033 0.0016
                         'International Tables Vol C Tables 4.2.6.8 and 6.1.1.4'
    'H' 'H' 0.0000 0.0000
                         'International Tables Vol C Tables 4.2.6.8 and 6.1.1.4'
    'N' 'N' 0.0061 0.0033
                         'International Tables Vol C Tables 4.2.6.8 and 6.1.1.4'
    'O' 'O' 0.0106 0.0060
                         'International Tables Vol C Tables 4.2.6.8 and 6.1.1.4'
    'Cu' 'Cu' 0.3201 1.2651
                         'International Tables Vol C Tables 4.2.6.8 and 6.1.1.4'
    'Br' 'Br' -0.2901 2.4595
                         'International Tables Vol C Tables 4.2.6.8 and 6.1.1.4'
_computing_data_collection     'APEX2 (Bruker, 2007)'
_computing_cell_refinement     'SAINT (Bruker, 2007)'
_computing_data_reduction     'SAINT (Bruker, 2007)'
_computing_structure_solution     'SHELXS97 (Sheldrick, 2008)'
_computing_structure_refinement     'SHELXL97 (Sheldrick, 2008)'
_computing_molecular_graphics     'SHELXTL (Sheldrick, 2008)'
_computing_publication_material
                             'SHELXTL (Sheldrick, 2008) and PLATON (Spek, 2009)'
loop_
    _atom_site_type_symbol
    _atom_site_label
    _atom_site_fract_x
    _atom_site_fract_y
    _atom_site_fract_z
    _atom_site_U_iso_or_equiv
    _atom_site_adp_type
    _atom_site_calc_flag
    _atom_site_refinement_flags
    _atom_site_occupancy
    _atom_site_disorder_assembly
    _atom_site_disorder_group
    Cu Cu1 0.47745(2) -0.03938(5) 0.38413(4) 0.01976(11) Uani d . 1 . .
    Br Br1 0.819293(19) 0.00198(4) 0.58443(3) 0.02766(11) Uani d . 1 . .
    Br Br2 0.134787(18) 0.00911(4) 0.11824(3) 0.02394(10) Uani d . 1 . .
    O O1 0.54761(13) 0.0506(3) 0.4822(2) 0.0236(6) Uani d . 1 . .
    O O2 0.40617(13) -0.1341(3) 0.2998(2) 0.0252(6) Uani d . 1 . .
    N N1 0.53131(15) -0.1956(3) 0.4080(2) 0.0198(6) Uani d . 1 . .
    N N2 0.43372(16) 0.1252(3) 0.3280(3) 0.0217(6) Uani d . 1 . .
    C C1 0.60593(18) 0.0376(4) 0.4980(3) 0.0218(7) Uani d . 1 . .
    C C2 0.64637(19) 0.1423(4) 0.5324(3) 0.0249(8) Uani d . 1 . .
    H H2A 0.6310 0.2195 0.5405 0.030 Uiso calc R 1 . .
    C C3 0.70866(19) 0.1318(4) 0.5542(3) 0.0247(8) Uani d . 1 . .
    H H3A 0.7347 0.2021 0.5755 0.030 Uiso calc R 1 . .
    C C4 0.73222(18) 0.0156(4) 0.5442(3) 0.0213(7) Uani d . 1 . .
    C C5 0.69348(17) -0.0878(4) 0.5073(3) 0.0209(7) Uani d . 1 . .
    H H5A 0.7094 -0.1640 0.4987 0.025 Uiso calc R 1 . .
    C C6 0.62944(17) -0.0775(4) 0.4828(3) 0.0194(7) Uani d . 1 . .
    C C7 0.59134(18) -0.1902(4) 0.4466(3) 0.0209(7) Uani d . 1 . .
    H H7A 0.6123 -0.2657 0.4517 0.025 Uiso calc R 1 . .
    C C8 0.50307(18) -0.3230(4) 0.3790(3) 0.0214(7) Uani d . 1 . .
    H H8A 0.4702 -0.3323 0.3984 0.026 Uiso calc R 1 . .
    H H8B 0.5347 -0.3863 0.4138 0.026 Uiso calc R 1 . .
    C C9 0.47575(17) -0.3465(4) 0.2686(3) 0.0208(7) Uani d . 1 . .
    H H9A 0.4544 -0.4273 0.2533 0.025 Uiso calc R 1 . .
    H H9B 0.4449 -0.2817 0.2341 0.025 Uiso calc R 1 . .
    C C10 0.34829(17) -0.0968(4) 0.2555(3) 0.0204(7) Uani d . 1 . .
    C C11 0.30077(18) -0.1890(4) 0.2123(3) 0.0223(7) Uani d . 1 . .
    H H11A 0.3120 -0.2728 0.2115 0.027 Uiso calc R 1 . .
    C C12 0.23841(18) -0.1575(4) 0.1715(3) 0.0224(7) Uani d . 1 . .
    H H12A 0.2080 -0.2199 0.1450 0.027 Uiso calc R 1 . .
    C C13 0.22092(17) -0.0308(4) 0.1703(3) 0.0194(7) Uani d . 1 . .
    C C14 0.26555(18) 0.0625(4) 0.2037(3) 0.0218(7) Uani d . 1 . .
    H H14A 0.2534 0.1467 0.1980 0.026 Uiso calc R 1 . .
    C C15 0.32968(18) 0.0317(4) 0.2466(3) 0.0209(7) Uani d . 1 . .
    C C16 0.37388(19) 0.1347(4) 0.2777(3) 0.0225(7) Uani d . 1 . .
    H H16A 0.3576 0.2157 0.2597 0.027 Uiso calc R 1 . .
    C C17 0.47047(19) 0.2436(4) 0.3495(3) 0.0229(7) Uani d . 1 . .
    H H17A 0.4937 0.2543 0.4200 0.028 Uiso calc R 1 . .
    H H17B 0.4421 0.3145 0.3233 0.028 Uiso calc R 1 . .
    C C18 0.51627(19) 0.2440(4) 0.3057(3) 0.0243(8) Uani d . 1 . .
    H H18A 0.5427 0.3181 0.3289 0.029 Uiso calc R 1 . .
    H H18B 0.5429 0.1701 0.3289 0.029 Uiso calc R 1 . .
loop_
    _atom_site_aniso_label
    _atom_site_aniso_U_11
    _atom_site_aniso_U_22
    _atom_site_aniso_U_33
    _atom_site_aniso_U_12
    _atom_site_aniso_U_13
    _atom_site_aniso_U_23
    Cu1 0.01465(19) 0.0223(2) 0.0209(2) 0.00107(16) 0.00695(16) -0.00268(18)
    Br1 0.01623(17) 0.0374(2) 0.0292(2) -0.00192(15) 0.01023(15) -0.00306(17)
    Br2 0.01591(17) 0.0263(2) 0.0279(2) 0.00093(13) 0.00856(15) 0.00019(15)
    O1 0.0168(12) 0.0281(15) 0.0256(14) -0.0010(11) 0.0096(11) -0.0052(12)
    O2 0.0177(12) 0.0233(14) 0.0292(15) 0.0028(10) 0.0062(11) -0.0047(12)
    N1 0.0179(14) 0.0220(15) 0.0194(14) 0.0005(11) 0.0086(12) 0.0001(12)
    N2 0.0222(15) 0.0200(15) 0.0246(16) -0.0012(12) 0.0123(13) -0.0036(13)
    C1 0.0171(15) 0.0266(19) 0.0196(16) -0.0004(14) 0.0066(13) -0.0041(15)
    C2 0.0224(17) 0.0256(19) 0.0271(19) -0.0002(15) 0.0117(16) -0.0049(16)
    C3 0.0213(17) 0.0268(19) 0.0262(19) -0.0051(14) 0.0111(15) -0.0053(16)
    C4 0.0159(15) 0.031(2) 0.0174(16) -0.0006(14) 0.0083(13) -0.0012(14)
    C5 0.0178(15) 0.0236(18) 0.0198(16) 0.0000(13) 0.0075(13) -0.0022(14)
    C6 0.0174(15) 0.0227(17) 0.0169(15) 0.0002(13) 0.0068(13) -0.0002(13)
    C7 0.0199(16) 0.0220(17) 0.0196(16) 0.0022(13) 0.0080(14) -0.0004(14)
    C8 0.0186(16) 0.0206(17) 0.0245(18) -0.0019(13) 0.0095(14) 0.0003(14)
    C9 0.0165(15) 0.0222(17) 0.0234(17) -0.0019(13) 0.0089(14) -0.0014(14)
    C10 0.0187(16) 0.0234(18) 0.0183(16) 0.0015(13) 0.0078(13) -0.0005(14)
    C11 0.0186(16) 0.0224(18) 0.0223(18) 0.0013(13) 0.0062(14) -0.0005(14)
    C12 0.0184(16) 0.0235(18) 0.0222(17) 0.0007(13) 0.0067(14) 0.0004(15)
    C13 0.0141(14) 0.0234(17) 0.0177(16) 0.0025(12) 0.0047(12) 0.0018(13)
    C14 0.0179(16) 0.0194(17) 0.0268(18) 0.0008(13) 0.0091(14) 0.0011(14)
    C15 0.0196(16) 0.0221(17) 0.0188(16) 0.0018(13) 0.0070(13) -0.0004(14)
    C16 0.0219(17) 0.0210(17) 0.0254(18) 0.0002(14) 0.0115(15) -0.0023(15)
    C17 0.0221(17) 0.0208(18) 0.0286(19) -0.0033(14) 0.0140(15) -0.0034(15)
    C18 0.0213(17) 0.0277(19) 0.0270(19) -0.0019(14) 0.0138(15) -0.0010(15)
_geom_special_details
;
All e.s.d.'s (except the e.s.d. in the dihedral angle between two l.s. planes)
are estimated using the full covariance matrix. The cell e.s.d.'s are taken
into account individually in the estimation of e.s.d.'s in distances, angles
and torsion angles; correlations between e.s.d.'s in cell parameters are only
used when they are defined by crystal symmetry. An approximate (isotropic)
treatment of cell e.s.d.'s is used for estimating e.s.d.'s involving l.s.
planes.
;
loop_
    _geom_bond_atom_site_label_1
    _geom_bond_atom_site_label_2
    _geom_bond_site_symmetry_2
    _geom_bond_distance
    _geom_bond_publ_flag
    Cu1 O2 . 1.894(3) ?
    Cu1 O1 . 1.922(3) ?
    Cu1 N2 . 2.014(4) ?
    Cu1 N1 . 2.029(3) ?
    Cu1 O1 5_656 2.393(3) ?
    Br1 C4 . 1.901(4) ?
    Br2 C13 . 1.898(4) ?
    O1 C1 . 1.319(5) ?
    O1 Cu1 5_656 2.393(3) ?
    O2 C10 . 1.301(5) ?
    N1 C7 . 1.288(5) ?
    N1 C8 . 1.484(5) ?
    N2 C16 . 1.289(5) ?
    N2 C17 . 1.481(5) ?
    C1 C6 . 1.408(6) ?
    C1 C2 . 1.409(6) ?
    C2 C3 . 1.384(6) ?
    C2 H2A . 0.9300 ?
    C3 C4 . 1.393(6) ?
    C3 H3A . 0.9300 ?
    C4 C5 . 1.380(6) ?
    C5 C6 . 1.414(5) ?
    C5 H5A . 0.9300 ?
    C6 C7 . 1.451(6) ?
    C7 H7A . 0.9300 ?
    C8 C9 . 1.530(6) ?
    C8 H8A . 0.9700 ?
    C8 H8B . 0.9700 ?
    C9 C9 2_655 1.519(7) ?
    C9 H9A . 0.9700 ?
    C9 H9B . 0.9700 ?
    C10 C11 . 1.416(5) ?
    C10 C15 . 1.420(6) ?
    C11 C12 . 1.377(5) ?
    C11 H11A . 0.9300 ?
    C12 C13 . 1.404(6) ?
    C12 H12A . 0.9300 ?
    C13 C14 . 1.374(5) ?
    C14 C15 . 1.412(5) ?
    C14 H14A . 0.9300 ?
    C15 C16 . 1.444(6) ?
    C16 H16A . 0.9300 ?
    C17 C18 . 1.534(5) ?
    C17 H17A . 0.9700 ?
    C17 H17B . 0.9700 ?
    C18 C18 2_655 1.519(8) ?
    C18 H18A . 0.9700 ?
    C18 H18B . 0.9700 ?
loop_
    _geom_angle_atom_site_label_1
    _geom_angle_atom_site_label_2
    _geom_angle_atom_site_label_3
    _geom_angle_site_symmetry_1
    _geom_angle_site_symmetry_3
    _geom_angle
    _geom_angle_publ_flag
    O2 Cu1 O1 . . 173.11(14) ?
    O2 Cu1 N2 . . 91.94(13) ?
    O1 Cu1 N2 . . 90.31(14) ?
    O2 Cu1 N1 . . 89.76(13) ?
    O1 Cu1 N1 . . 90.18(13) ?
    N2 Cu1 N1 . . 161.46(14) ?
    O2 Cu1 O1 . 5_656 93.04(12) ?
    O1 Cu1 O1 . 5_656 80.22(12) ?
    N2 Cu1 O1 . 5_656 96.98(12) ?
    N1 Cu1 O1 . 5_656 101.37(12) ?
    C1 O1 Cu1 . . 124.9(3) ?
    C1 O1 Cu1 . 5_656 120.3(3) ?
    Cu1 O1 Cu1 . 5_656 99.78(12) ?
    C10 O2 Cu1 . . 127.9(3) ?
    C7 N1 C8 . . 116.2(3) ?
    C7 N1 Cu1 . . 122.4(3) ?
    C8 N1 Cu1 . . 121.3(2) ?
    C16 N2 C17 . . 117.2(4) ?
    C16 N2 Cu1 . . 123.0(3) ?
    C17 N2 Cu1 . . 119.7(3) ?
    O1 C1 C6 . . 122.4(4) ?
    O1 C1 C2 . . 118.8(4) ?
    C6 C1 C2 . . 118.8(4) ?
    C3 C2 C1 . . 121.0(4) ?
    C3 C2 H2A . . 119.5 ?
    C1 C2 H2A . . 119.5 ?
    C2 C3 C4 . . 119.7(4) ?
    C2 C3 H3A . . 120.2 ?
    C4 C3 H3A . . 120.2 ?
    C5 C4 C3 . . 120.9(4) ?
    C5 C4 Br1 . . 120.7(3) ?
    C3 C4 Br1 . . 118.4(3) ?
    C4 C5 C6 . . 119.9(4) ?
    C4 C5 H5A . . 120.1 ?
    C6 C5 H5A . . 120.1 ?
    C1 C6 C5 . . 119.7(4) ?
    C1 C6 C7 . . 122.9(3) ?
    C5 C6 C7 . . 117.4(4) ?
    N1 C7 C6 . . 126.3(4) ?
    N1 C7 H7A . . 116.8 ?
    C6 C7 H7A . . 116.8 ?
    N1 C8 C9 . . 112.6(3) ?
    N1 C8 H8A . . 109.1 ?
    C9 C8 H8A . . 109.1 ?
    N1 C8 H8B . . 109.1 ?
    C9 C8 H8B . . 109.1 ?
    H8A C8 H8B . . 107.8 ?
    C9 C9 C8 2_655 . 113.8(4) ?
    C9 C9 H9A 2_655 . 108.8 ?
    C8 C9 H9A . . 108.8 ?
    C9 C9 H9B 2_655 . 108.8 ?
    C8 C9 H9B . . 108.8 ?
    H9A C9 H9B . . 107.7 ?
    O2 C10 C11 . . 118.6(4) ?
    O2 C10 C15 . . 123.8(4) ?
    C11 C10 C15 . . 117.6(3) ?
    C12 C11 C10 . . 121.7(4) ?
    C12 C11 H11A . . 119.2 ?
    C10 C11 H11A . . 119.2 ?
    C11 C12 C13 . . 119.7(4) ?
    C11 C12 H12A . . 120.2 ?
    C13 C12 H12A . . 120.2 ?
    C14 C13 C12 . . 120.2(3) ?
    C14 C13 Br2 . . 120.9(3) ?
    C12 C13 Br2 . . 118.8(3) ?
    C13 C14 C15 . . 120.6(4) ?
    C13 C14 H14A . . 119.7 ?
    C15 C14 H14A . . 119.7 ?
    C14 C15 C10 . . 119.7(4) ?
    C14 C15 C16 . . 117.6(4) ?
    C10 C15 C16 . . 122.7(3) ?
    N2 C16 C15 . . 126.2(4) ?
    N2 C16 H16A . . 116.9 ?
    C15 C16 H16A . . 116.9 ?
    N2 C17 C18 . . 112.4(3) ?
    N2 C17 H17A . . 109.1 ?
    C18 C17 H17A . . 109.1 ?
    N2 C17 H17B . . 109.1 ?
    C18 C17 H17B . . 109.1 ?
    H17A C17 H17B . . 107.9 ?
    C18 C18 C17 2_655 . 113.0(4) ?
    C18 C18 H18A 2_655 . 109.0 ?
    C17 C18 H18A . . 109.0 ?
    C18 C18 H18B 2_655 . 109.0 ?
    C17 C18 H18B . . 109.0 ?
    H18A C18 H18B . . 107.8 ?
loop_
    _geom_torsion_atom_site_label_1
    _geom_torsion_atom_site_label_2
    _geom_torsion_atom_site_label_3
    _geom_torsion_atom_site_label_4
    _geom_torsion_site_symmetry_1
    _geom_torsion_site_symmetry_2
    _geom_torsion_site_symmetry_3
    _geom_torsion_site_symmetry_4
    _geom_torsion
    _geom_torsion_publ_flag
    N2 Cu1 O1 C1 . . . . -124.9(3) ?
    N1 Cu1 O1 C1 . . . . 36.6(3) ?
    O1 Cu1 O1 C1 5_656 . . . 138.1(4) ?
    N2 Cu1 O1 Cu1 . . . 5_656 97.03(13) ?
    N1 Cu1 O1 Cu1 . . . 5_656 -101.51(13) ?
    O1 Cu1 O1 Cu1 5_656 . . 5_656 0.0 ?
    N2 Cu1 O2 C10 . . . . -21.9(4) ?
    N1 Cu1 O2 C10 . . . . 176.6(4) ?
    O1 Cu1 O2 C10 5_656 . . . 75.2(4) ?
    O2 Cu1 N1 C7 . . . . 164.8(3) ?
    O1 Cu1 N1 C7 . . . . -22.1(3) ?
    N2 Cu1 N1 C7 . . . . 69.4(6) ?
    O1 Cu1 N1 C7 5_656 . . . -102.2(3) ?
    O2 Cu1 N1 C8 . . . . -13.5(3) ?
    O1 Cu1 N1 C8 . . . . 159.6(3) ?
    N2 Cu1 N1 C8 . . . . -108.9(5) ?
    O1 Cu1 N1 C8 5_656 . . . 79.6(3) ?
    O2 Cu1 N2 C16 . . . . 17.4(3) ?
    O1 Cu1 N2 C16 . . . . -156.1(3) ?
    N1 Cu1 N2 C16 . . . . 112.4(5) ?
    O1 Cu1 N2 C16 5_656 . . . -75.9(3) ?
    O2 Cu1 N2 C17 . . . . -166.6(3) ?
    O1 Cu1 N2 C17 . . . . 19.9(3) ?
    N1 Cu1 N2 C17 . . . . -71.6(5) ?
    O1 Cu1 N2 C17 5_656 . . . 100.1(3) ?
    Cu1 O1 C1 C6 . . . . -31.8(6) ?
    Cu1 O1 C1 C6 5_656 . . . 98.5(4) ?
    Cu1 O1 C1 C2 . . . . 148.9(3) ?
    Cu1 O1 C1 C2 5_656 . . . -80.7(4) ?
    O1 C1 C2 C3 . . . . 177.1(4) ?
    C6 C1 C2 C3 . . . . -2.2(6) ?
    C1 C2 C3 C4 . . . . -1.4(7) ?
    C2 C3 C4 C5 . . . . 3.8(6) ?
    C2 C3 C4 Br1 . . . . -175.2(3) ?
    C3 C4 C5 C6 . . . . -2.5(6) ?
    Br1 C4 C5 C6 . . . . 176.6(3) ?
    O1 C1 C6 C5 . . . . -175.7(4) ?
    C2 C1 C6 C5 . . . . 3.5(6) ?
    O1 C1 C6 C7 . . . . 1.4(6) ?
    C2 C1 C6 C7 . . . . -179.3(4) ?
    C4 C5 C6 C1 . . . . -1.3(6) ?
    C4 C5 C6 C7 . . . . -178.6(4) ?
    C8 N1 C7 C6 . . . . -178.3(4) ?
    Cu1 N1 C7 C6 . . . . 3.4(6) ?
    C1 C6 C7 N1 . . . . 13.1(6) ?
    C5 C6 C7 N1 . . . . -169.7(4) ?
    C7 N1 C8 C9 . . . . -101.6(4) ?
    Cu1 N1 C8 C9 . . . . 76.7(4) ?
    N1 C8 C9 C9 . . . 2_655 64.2(3) ?
    Cu1 O2 C10 C11 . . . . -167.0(3) ?
    Cu1 O2 C10 C15 . . . . 13.7(6) ?
    O2 C10 C11 C12 . . . . 174.4(4) ?
    C15 C10 C11 C12 . . . . -6.3(6) ?
    C10 C11 C12 C13 . . . . 1.5(6) ?
    C11 C12 C13 C14 . . . . 4.2(6) ?
    C11 C12 C13 Br2 . . . . -177.6(3) ?
    C12 C13 C14 C15 . . . . -4.9(6) ?
    Br2 C13 C14 C15 . . . . 177.0(3) ?
    C13 C14 C15 C10 . . . . -0.1(6) ?
    C13 C14 C15 C16 . . . . 178.4(4) ?
    O2 C10 C15 C14 . . . . -175.2(4) ?
    C11 C10 C15 C14 . . . . 5.6(6) ?
    O2 C10 C15 C16 . . . . 6.4(6) ?
    C11 C10 C15 C16 . . . . -172.8(4) ?
    C17 N2 C16 C15 . . . . 178.4(4) ?
    Cu1 N2 C16 C15 . . . . -5.6(6) ?
    C14 C15 C16 N2 . . . . 171.5(4) ?
    C10 C15 C16 N2 . . . . -10.1(7) ?
    C16 N2 C17 C18 . . . . -118.7(4) ?
    Cu1 N2 C17 C18 . . . . 65.1(4) ?
    N2 C17 C18 C18 . . . 2_655 65.9(3) ?
loop_
    _geom_hbond_atom_site_label_D
    _geom_hbond_atom_site_label_H
    _geom_hbond_atom_site_label_A
    _geom_hbond_site_symmetry_A
    _geom_hbond_distance_DH
    _geom_hbond_distance_HA
    _geom_hbond_distance_DA
    _geom_hbond_angle_DHA
    _geom_hbond_publ_flag
    C9 H9B O2 . 0.97 2.28 2.973(5) 128 y
