# Supplementary material for: catena-Poly[copper(II)-{μ3-4,4′-dibromo-2,2′-[butane-1,4-diylbis(nitrilo­methanyl­yl­idene)]diphenolato-κ4 N,O:N′,O′:O′}]
Source: Acta Crystallogr Sect E Struct Rep Online. 2011 Mar 26;67(Pt 4):m499–500. doi: 10.1107/S1600536811009949 (PMC3099995; doi:10.1107/S1600536811009949)
Supplement: Supplementary file 2 [file e-67-0m499-Isup2.hkl]

# 
# h,k,l, Fc-squared, Fo-squared, sigma(Fo-squared) and status flag 
# 
data_I
_shelx_title ' hadi3m  in C2/c      (100K)' 
_shelx_refln_list_code          4 
_shelx_F_calc_maximum      934.15 
_exptl_crystal_F_000      2024.00 
_reflns_d_resolution_high  0.6707 
 
loop_ 
 _symmetry_equiv_pos_as_xyz 
 'x, y, z' 
 '-x, y, -z+1/2' 
 'x+1/2, y+1/2, z' 
 '-x+1/2, y+1/2, -z+1/2' 
 '-x, -y, -z' 
 'x, -y, z-1/2' 
 '-x+1/2, -y+1/2, -z' 
 'x+1/2, -y+1/2, z-1/2' 
 
_cell_length_a    24.0964 
_cell_length_b    10.5885 
_cell_length_c    15.3528 
_cell_angle_alpha  90.000 
_cell_angle_beta  117.354 
_cell_angle_gamma  90.000 
 
_shelx_F_squared_multiplier     1.000 
 
loop_ 
 _refln_index_h 
 _refln_index_k 
 _refln_index_l 
 _refln_F_squared_calc 
 _refln_F_squared_meas 
 _refln_F_squared_sigma 
 _refln_observed_status 
   4   0   0      931.93     1171.95     31.45 o 
   6   0   0   168228.66   205880.16   3666.00 o 
   8   0   0    15868.87    18840.12    284.07 o 
  10   0   0      463.36      774.96     36.85 o 
  12   0   0    13286.59    14202.86    249.07 o 
  14   0   0    10898.17    12188.48    251.15 o 
  16   0   0     4629.64     5157.11    137.28 o 
  18   0   0    53239.17    57527.52   1069.23 o 
  20   0   0    42412.02    47714.39   1029.21 o 
  22   0   0    17468.64    19238.29    454.87 o 
  24   0   0    15374.48    17436.58    424.11 o 
  26   0   0    23940.24    26745.31    613.99 o 
  28   0   0      181.95      407.04    108.08 o 
  30   0   0      219.24       73.18    145.61 o 
   1   1   0    37884.26    24382.39  16455.25 o 
   3   1   0   185191.75   236483.92   3619.14 o 
   5   1   0        0.11       40.74     12.31 o 
   7   1   0    17738.88    22838.03    255.03 o 
   9   1   0    15579.02    18733.01    224.67 o 
  11   1   0      988.51     1199.05     32.08 o 
  13   1   0     1586.25     1759.31     44.76 o 
  15   1   0    35902.76    39584.70    491.09 o 
  17   1   0    26935.28    30583.99    386.92 o 
  19   1   0    19295.40    22250.86    332.51 o 
  21   1   0    16660.17    19298.90    332.33 o 
  23   1   0    45607.02    48859.10    749.12 o 
  25   1   0     8948.77    10022.11    199.65 o 
  27   1   0     4866.77     5901.02    160.93 o 
  29   1   0     6201.85     7018.98    189.79 o 
  31   1   0      125.14      211.38    106.54 o 
   0   2   0   429387.56   504719.59  10268.91 o 
   2   2   0    48038.44    50032.07   7062.46 o 
   4   2   0    40705.20    48481.19    983.16 o 
   6   2   0    87603.75   107889.30   1218.60 o 
   8   2   0      835.72     1138.01     28.76 o 
  10   2   0     6692.87     8523.82    101.71 o 
  12   2   0     4378.53     5034.39     69.63 o 
  14   2   0     6732.58     7307.48     97.88 o 
  16   2   0    17058.39    17782.74    222.96 o 
  18   2   0    13912.35    15608.70    225.64 o 
  20   2   0    39726.44    43530.96    668.12 o 
  22   2   0    24108.99    25393.07    409.03 o 
  24   2   0    10319.66    11127.64    249.07 o 
  26   2   0    18139.63    20032.03    467.36 o 
  28   2   0     1265.89     1489.96     88.82 o 
  30   2   0      236.88      311.32    107.17 o 
   1   3   0    22041.25    24958.47    345.11 o 
   3   3   0   408470.81   466722.84   5765.53 o 
   5   3   0    10307.19    12199.36    156.39 o 
   7   3   0     1576.85     1409.98     36.60 o 
   9   3   0    12933.69    15274.13    186.95 o 
  11   3   0       51.60       45.21     19.54 o 
  13   3   0     5956.39     6471.69     77.22 o 
  15   3   0    37698.11    40714.87    391.53 o 
  17   3   0     2066.54     2662.20     80.98 o 
  19   3   0    18913.46    20544.20    266.87 o 
  21   3   0    14047.06    15870.49    274.63 o 
  23   3   0    33579.37    35699.06    561.17 o 
  25   3   0    10683.29    11580.65    222.61 o 
  27   3   0     1418.01     1757.33     91.33 o 
  29   3   0     3687.27     4083.72    153.81 o 
  31   3   0      111.28      150.83    108.68 o 
   0   4   0   176661.11   188108.89   3024.08 o 
   2   4   0     1671.06     1761.22     36.87 o 
   4   4   0     1949.78     1544.78     39.67 o 
   6   4   0    99387.26   112419.05   1338.98 o 
   8   4   0     1173.48     1810.12     46.55 o 
  10   4   0      519.10      525.25     30.14 o 
  12   4   0     2463.09     2708.43     51.83 o 
  14   4   0    10198.03    10789.78    130.21 o 
  16   4   0    11228.29    11893.34    158.81 o 
  18   4   0    11367.84    12707.24    190.74 o 
  20   4   0    32793.57    34444.52    502.25 o 
  22   4   0    20615.13    21101.65    351.71 o 
  24   4   0     5211.87     5432.75    144.92 o 
  26   4   0    12410.99    13206.58    293.64 o 
  28   4   0     2366.22     2729.20    105.68 o 
  30   4   0       57.53      172.18    111.63 o 
   1   5   0    27805.69    30127.52    292.03 o 
   3   5   0   162017.77   181771.64   1897.02 o 
   5   5   0      175.18      154.12     25.84 o 
   7   5   0    14104.50    15327.42    201.01 o 
   9   5   0     5708.65     6234.15     88.70 o 
  11   5   0      298.05      362.44     30.56 o 
  13   5   0      964.83     1175.21     44.64 o 
  15   5   0    25743.69    28242.45    305.73 o 
  17   5   0    11316.95    11848.87    201.37 o 
  19   5   0    19297.79    20220.44    353.62 o 
  21   5   0     9145.49     9362.56    246.39 o 
  23   5   0    16588.20    17139.01    299.27 o 
  25   5   0     9086.03     9329.77    196.62 o 
  27   5   0      705.24      858.47     84.17 o 
  29   5   0     2134.57     2293.24    171.35 o 
   0   6   0   129127.25   132354.39   1825.07 o 
   2   6   0    14441.41    14293.85    161.97 o 
   4   6   0    17189.34    16073.52    194.43 o 
   6   6   0    21463.87    21728.29    269.21 o 
   8   6   0      214.44      276.61     32.31 o 
  10   6   0       16.65       49.53     33.38 o 
  12   6   0       21.21        2.76     36.11 o 
  14   6   0      619.07      925.93     60.26 o 
  16   6   0    13121.01    13395.49    257.27 o 
  18   6   0     6004.15     5978.83    141.54 o 
  20   6   0     8102.72     8769.69    216.82 o 
  22   6   0    21635.26    22900.25    485.26 o 
  24   6   0      664.78      818.17     81.82 o 
  26   6   0     6917.02     7551.23    244.97 o 
  28   6   0     3266.78     3812.22    145.55 o 
   1   7   0    33152.45    33069.02    336.72 o 
   3   7   0    32522.29    33239.69    351.65 o 
   5   7   0    12282.89    12724.78    162.28 o 
   7   7   0    16427.96    16818.46    217.56 o 
   9   7   0     2193.76     2449.54     68.70 o 
  11   7   0      652.41      998.81     48.50 o 
  13   7   0     7264.53     7394.03    136.54 o 
  15   7   0     1451.07     1751.22     71.92 o 
  17   7   0     1822.66     1798.38     76.11 o 
  19   7   0    33130.76    34201.88    622.80 o 
  21   7   0     2505.25     2885.22     95.60 o 
  23   7   0     3812.51     3877.65    141.61 o 
  25   7   0     7260.39     7657.94    216.75 o 
  27   7   0       54.72       60.42     92.10 o 
   0   8   0    33418.55    32839.68    445.17 o 
   2   8   0    15193.00    15497.49    187.68 o 
   4   8   0    33810.41    35430.84    390.44 o 
   6   8   0     9618.40    10395.07    150.08 o 
   8   8   0      167.51      158.24     40.93 o 
  10   8   0      779.75      645.83     47.95 o 
  12   8   0       81.56       15.66     45.59 o 
  14   8   0      297.71      244.14     53.15 o 
  16   8   0    12106.79    13295.50    278.94 o 
  18   8   0     2012.82     2068.99     83.76 o 
  20   8   0     4836.53     5200.76    149.31 o 
  22   8   0    11979.96    12571.60    374.46 o 
  24   8   0      357.50      412.28     92.23 o 
  26   8   0     4081.83     4398.65    229.74 o 
   1   9   0    19630.96    20069.25    228.30 o 
   3   9   0    16873.36    17453.90    210.87 o 
   5   9   0     2566.42     2935.01     74.43 o 
   7   9   0     8464.32     8790.08    136.39 o 
   9   9   0     1537.27     1845.01     65.42 o 
  11   9   0       88.32       63.72     48.43 o 
  13   9   0     6552.74     6952.70    162.60 o 
  15   9   0      547.19      580.48     65.03 o 
  17   9   0      356.05      421.39     66.98 o 
  19   9   0    15601.09    17149.38    335.72 o 
  21   9   0      452.32      558.62     73.78 o 
  23   9   0     2511.74     3079.38    150.91 o 
  25   9   0     7586.05     8791.61    307.49 o 
   0  10   0     2815.18     3275.23    175.99 o 
   2  10   0    18608.93    19648.89    290.58 o 
   4  10   0    24740.78    26457.21    352.08 o 
   6  10   0     3724.36     3774.27    104.67 o 
   8  10   0     2574.77     3039.51    117.85 o 
  10  10   0       95.32      238.82     65.36 o 
  12  10   0       34.68       20.30     64.21 o 
  14  10   0      477.27      480.34     75.65 o 
  16  10   0    11705.44    12601.27    251.01 o 
  18  10   0      553.59      682.35     82.48 o 
  20  10   0       56.75       14.05    108.04 o 
  22  10   0    13090.75    14537.25    359.04 o 
  24  10   0      373.81      421.68    153.30 o 
   1  11   0    26139.42    28388.92    401.47 o 
   3  11   0     1882.34     2288.77     85.52 o 
   5  11   0     2244.92     2864.88     90.12 o 
   7  11   0     8282.31     8931.96    162.07 o 
   9  11   0       56.26      106.70     65.56 o 
  11  11   0        0.26      -66.38     64.38 o 
  13  11   0     1220.30     1491.97     92.98 o 
  15  11   0      159.03      227.13     80.55 o 
  17  11   0      229.35      374.62     88.45 o 
  19  11   0     8240.49     9284.18    262.30 o 
  21  11   0       69.01      183.63    140.27 o 
   0  12   0     1311.10     1798.79    214.02 o 
   2  12   0     8398.01     9961.80    179.40 o 
   4  12   0     6231.13     7137.49    157.26 o 
   6  12   0     2822.65     3356.49    110.37 o 
   8  12   0       12.11       13.96     63.68 o 
  10  12   0      386.97      536.08     69.78 o 
  12  12   0        2.72      -77.73     69.62 o 
  14  12   0       61.05      -22.63     74.89 o 
  16  12   0     7737.33     9273.31    191.06 o 
  18  12   0      378.63      472.23     97.71 o 
  20  12   0       22.66       80.71    104.55 o 
   1  13   0    12403.44    14960.74    254.08 o 
   3  13   0      528.27      727.47     93.69 o 
   5  13   0     1887.07     2302.10     97.20 o 
   7  13   0     1714.27     2085.93     93.92 o 
   9  13   0      218.50      238.52    100.49 o 
  11  13   0      124.75       71.39     86.91 o 
  13  13   0     1458.53     1782.44    146.67 o 
  15  13   0      192.22      337.23    105.06 o 
  17  13   0      141.16       28.05    103.66 o 
   0  14   0      330.92      474.40    140.13 o 
   2  14   0     5445.62     6603.91    165.31 o 
   4  14   0     6670.58     8002.34    182.19 o 
   6  14   0       15.28     -151.16    105.99 o 
   8  14   0       39.95      -31.11    101.46 o 
  10  14   0      586.65      565.79    127.34 o 
  12  14   0      165.70       26.51    106.28 o 
  14  14   0      104.25       67.83    127.34 o 
   1  15   0     1468.58     2164.35    129.49 o 
   3  15   0      282.10      241.38     95.86 o 
   5  15   0      842.98     1026.76    114.56 o 
   7  15   0     2660.69     3358.90    148.65 o 
   9  15   0      513.02      693.73    124.31 o 
 -31   1   1      119.97      278.41     79.85 o 
 -29   1   1      227.85      252.60     74.67 o 
 -27   1   1       38.90      176.22     69.63 o 
 -25   1   1      187.56      173.18     64.55 o 
 -23   1   1      355.39      305.69     60.30 o 
 -21   1   1       77.63       90.76     52.05 o 
 -19   1   1       10.66       22.25     38.12 o 
 -17   1   1     5287.54     4779.98     94.41 o 
 -15   1   1     1414.90     1527.52     42.15 o 
 -13   1   1      356.67      462.97     25.50 o 
 -11   1   1     3478.10     3888.76     61.01 o 
  -9   1   1      628.53      581.32     19.62 o 
  -7   1   1      321.77      309.95     17.11 o 
  -5   1   1     4591.87     4037.41    135.46 o 
  -3   1   1      196.51      221.86     14.61 o 
  -1   1   1     6591.41     4482.74   1462.81 o 
   1   1   1     3335.42     3531.75    107.90 o 
   3   1   1      808.93      783.62     19.54 o 
   5   1   1       47.92      -21.16     10.58 o 
   7   1   1     1247.92     1254.83     26.16 o 
   9   1   1     3974.28     3916.80     59.75 o 
  11   1   1     2925.87     2921.47     53.15 o 
  13   1   1      604.60      635.89     35.46 o 
  15   1   1      317.64      231.81     32.42 o 
  17   1   1     5078.27     4547.99     95.66 o 
  19   1   1      360.50      322.57     50.32 o 
  21   1   1      715.56      647.49     64.00 o 
  23   1   1      112.42      135.96     64.26 o 
  25   1   1       25.39      -32.21     66.81 o 
  27   1   1      188.52      217.01     83.20 o 
  29   1   1       59.98       74.24    101.36 o 
  31   1   1       18.95      154.51    109.17 o 
 -32   2   1     1168.97     1443.28    151.15 o 
 -30   2   1      979.41     1168.04     88.26 o 
 -28   2   1      193.11      138.71     72.67 o 
 -26   2   1        1.18      -25.46     65.75 o 
 -24   2   1      358.90      419.88     65.58 o 
 -22   2   1     1882.11     1722.84     75.61 o 
 -20   2   1      188.98      203.52     47.39 o 
 -18   2   1      582.90      555.43     39.63 o 
 -16   2   1     7314.50     7494.23    102.62 o 
 -14   2   1    12762.79    12396.09    149.81 o 
 -12   2   1       17.72       51.88     19.49 o 
 -10   2   1      518.42      718.17     26.17 o 
  -8   2   1     1730.27     1532.80     31.01 o 
  -6   2   1     7353.16     7255.47    112.51 o 
  -4   2   1       24.83       99.12     31.52 o 
  -2   2   1     2733.21     3084.86    110.50 o 
   0   2   1     3022.31     3645.12     94.94 o 
   2   2   1     2076.10     2239.27     53.96 o 
   4   2   1     2277.91     2109.05     38.67 o 
   6   2   1     5074.43     4821.38     64.66 o 
   8   2   1      642.13      678.72     22.83 o 
  10   2   1    14401.86    14539.51    162.61 o 
  12   2   1      888.02      858.66     27.03 o 
  14   2   1     2209.60     2116.40     50.86 o 
  16   2   1     7224.68     6842.95    119.83 o 
  18   2   1     2872.07     2574.00     72.70 o 
  20   2   1     2778.67     2406.93     71.89 o 
  22   2   1       10.52      -74.75     52.92 o 
  24   2   1      665.97      808.09     74.41 o 
  26   2   1      182.86      155.86     71.70 o 
  28   2   1      187.20      223.90    103.12 o 
  30   2   1       65.63       33.53    105.17 o 
 -31   3   1        2.96      -54.10     78.67 o 
 -29   3   1       30.92       38.86     75.19 o 
 -27   3   1       70.29      199.20     73.41 o 
 -25   3   1     1256.54     1213.03     79.67 o 
 -23   3   1     1786.46     1574.23     80.26 o 
 -21   3   1      779.95      767.34     57.71 o 
 -19   3   1      841.45      867.24     44.87 o 
 -17   3   1     9844.56     9100.18    114.25 o 
 -15   3   1     7295.59     6576.74     81.98 o 
 -13   3   1     8222.13     8045.63     90.07 o 
 -11   3   1     7675.05     7203.59     80.70 o 
  -9   3   1     8133.39     7812.28     98.60 o 
  -7   3   1     3343.01     3072.15     57.76 o 
  -5   3   1     4266.12     4519.42     73.17 o 
  -3   3   1      133.69      330.90     25.08 o 
  -1   3   1     6413.22     5895.13     96.11 o 
   1   3   1    43277.84    41737.61    629.11 o 
   3   3   1    46305.75    45779.73    595.54 o 
   5   3   1    22326.34    21967.67    260.19 o 
   7   3   1    46792.05    48320.40    555.83 o 
   9   3   1    18775.67    17701.24    214.94 o 
  11   3   1     6711.87     7115.56     89.92 o 
  13   3   1     2704.08     2762.98     55.08 o 
  15   3   1      810.17      841.71     40.47 o 
  17   3   1     8234.72     7583.37    120.67 o 
  19   3   1     2051.25     1909.94     87.28 o 
  21   3   1      933.76      986.74     62.84 o 
  23   3   1      672.18      826.55     72.50 o 
  25   3   1     2630.49     2548.42     98.02 o 
  27   3   1     2759.35     2774.14    138.90 o 
  29   3   1      789.92      878.06    117.34 o 
 -30   4   1      184.38      312.15     80.05 o 
 -28   4   1       71.75       59.27     75.34 o 
 -26   4   1       45.27       67.18     71.50 o 
 -24   4   1      355.34      377.67     70.16 o 
 -22   4   1     2670.80     2657.80     88.65 o 
 -20   4   1     6876.66     6207.68    131.69 o 
 -18   4   1        9.90       66.32     46.71 o 
 -16   4   1     1502.92     1627.94     43.43 o 
 -14   4   1    14644.03    13736.33    148.44 o 
 -12   4   1    11025.62    10156.41    119.00 o 
 -10   4   1     3351.06     3754.14     61.38 o 
  -8   4   1      484.11      350.99     28.65 o 
  -6   4   1     4221.19     4285.89    126.70 o 
  -4   4   1     5907.16     6831.17    100.34 o 
  -2   4   1    19508.86    18564.88    216.21 o 
   0   4   1      693.48      524.81     25.63 o 
   2   4   1    31661.60    30901.94    385.72 o 
   4   4   1    68394.58    67455.55    764.88 o 
   6   4   1    68619.13    68744.52    788.18 o 
   8   4   1    12751.13    12272.95    157.00 o 
  10   4   1    13840.15    13790.17    175.58 o 
  12   4   1    10596.24    10208.14    129.51 o 
  14   4   1     9305.64     8960.67    121.17 o 
  16   4   1     2603.90     2506.61     64.95 o 
  18   4   1      825.04      800.56     46.58 o 
  20   4   1      254.69      347.98     61.84 o 
  22   4   1     3016.35     2710.10     96.30 o 
  24   4   1     3761.57     3347.44    117.23 o 
  26   4   1     1238.86     1220.72     96.60 o 
  28   4   1      388.40      258.89    109.89 o 
  30   4   1     3893.32     3918.41    178.84 o 
 -29   5   1      613.32      711.73     84.75 o 
 -27   5   1       73.07       70.19     75.60 o 
 -25   5   1      254.61      137.30     72.43 o 
 -23   5   1     3475.37     3264.04    112.67 o 
 -21   5   1      954.82      928.81     66.13 o 
 -19   5   1     8910.37     8330.25    159.12 o 
 -17   5   1     4752.22     4476.46    110.29 o 
 -15   5   1      244.21      217.44     35.64 o 
 -13   5   1     8979.53     8870.60    117.18 o 
 -11   5   1    19688.03    18996.50    218.47 o 
  -9   5   1    17012.12    16258.83    196.64 o 
  -7   5   1        3.33       23.87     24.81 o 
  -5   5   1    16711.48    19037.52    224.66 o 
  -3   5   1     2899.90     2357.50     71.00 o 
  -1   5   1       59.02      126.43     20.77 o 
   1   5   1     7591.82     6195.52     83.15 o 
   3   5   1    16520.71    16788.30    200.25 o 
   5   5   1     6003.35     5402.00     87.90 o 
   7   5   1    19846.96    17770.73    219.66 o 
   9   5   1    12831.67    11378.76    151.65 o 
  11   5   1       45.69       34.66     31.99 o 
  13   5   1     2412.50     2327.71     70.37 o 
  15   5   1     2898.56     2461.35     65.63 o 
  17   5   1     1277.95     1104.91     53.26 o 
  19   5   1     1066.08     1153.46     66.60 o 
  21   5   1      997.84      985.46     73.99 o 
  23   5   1       33.66       80.01     70.53 o 
  25   5   1      821.03      748.38     98.19 o 
  27   5   1     1748.68     1591.29    136.57 o 
  29   5   1      641.85      780.88    120.60 o 
 -30   6   1        5.56      114.74     92.51 o 
 -28   6   1      394.81      468.31     82.52 o 
 -26   6   1       24.89      134.17     76.03 o 
 -24   6   1      284.93      210.68     73.48 o 
 -22   6   1     8580.61     7980.82    162.69 o 
 -20   6   1    15755.65    14186.42    236.88 o 
 -18   6   1     5571.94     5009.04    121.73 o 
 -16   6   1      219.06      254.35     44.73 o 
 -14   6   1    10711.71    10014.49    164.62 o 
 -12   6   1    13382.80    12831.92    158.85 o 
 -10   6   1     1209.92     1314.11     45.98 o 
  -8   6   1     4538.75     4397.25    123.19 o 
  -6   6   1     6860.69     7052.62    163.61 o 
  -4   6   1     1111.70      890.48     34.58 o 
  -2   6   1    15800.67    15274.59    171.25 o 
   0   6   1     4001.82     3313.07     56.07 o 
   2   6   1     8308.45     7884.04     99.15 o 
   4   6   1    50467.07    48997.68    577.96 o 
   6   6   1    23160.82    20520.97    268.91 o 
   8   6   1     1962.66     1981.33     65.70 o 
  10   6   1     9593.75     8791.32    128.53 o 
  12   6   1     1129.67     1271.92     48.96 o 
  14   6   1     1405.22     1447.27     55.62 o 
  16   6   1     1464.99     1569.68     69.70 o 
  18   6   1       19.87       15.42     55.21 o 
  20   6   1       36.72       97.12     60.30 o 
  22   6   1     2728.04     2786.00    103.00 o 
  24   6   1     4201.52     4207.85    148.72 o 
  26   6   1      500.59      501.52    113.53 o 
  28   6   1      313.08      225.87    140.97 o 
 -29   7   1     1035.58     1235.28    104.64 o 
 -27   7   1       56.61       71.84     79.00 o 
 -25   7   1      284.91      260.48     78.43 o 
 -23   7   1     3173.74     3099.77    104.19 o 
 -21   7   1      906.16      853.38     71.36 o 
 -19   7   1     7665.12     6981.90    148.45 o 
 -17   7   1    16242.27    14637.77    240.56 o 
 -15   7   1      293.64      185.04     50.51 o 
 -13   7   1     4823.18     4503.34    105.30 o 
 -11   7   1     8759.16     8521.75    204.67 o 
  -9   7   1     4916.72     5117.54    170.10 o 
  -7   7   1      267.62      401.40     37.83 o 
  -5   7   1     1181.37     1241.10     49.79 o 
  -3   7   1     1495.20     1485.25     46.74 o 
  -1   7   1     6368.47     6137.50     83.71 o 
   1   7   1    42993.63    40479.98    378.94 o 
   3   7   1    37654.78    36004.87    410.50 o 
   5   7   1     6662.45     6617.77    106.55 o 
   7   7   1    26324.38    25382.13    329.50 o 
   9   7   1    23637.40    23277.19    291.92 o 
  11   7   1     3013.10     2861.37     68.45 o 
  13   7   1      206.58      206.10     47.55 o 
  15   7   1     1544.92     1708.40     72.70 o 
  17   7   1       20.67       -4.60     57.13 o 
  19   7   1     3193.00     3295.88    105.18 o 
  21   7   1     2196.66     2067.50     92.37 o 
  23   7   1      280.74      152.94     85.50 o 
  25   7   1     2799.07     2843.47    123.25 o 
  27   7   1     3545.34     3418.62    165.09 o 
 -28   8   1      151.21      142.54     93.13 o 
 -26   8   1        6.16      130.45     79.67 o 
 -24   8   1       67.01      -12.94     75.08 o 
 -22   8   1     2942.30     3029.77    103.69 o 
 -20   8   1     2902.62     2562.81     90.98 o 
 -18   8   1      183.67      178.73     61.12 o 
 -16   8   1     2260.16     2224.45     81.48 o 
 -14   8   1    12845.56    12744.96    189.80 o 
 -12   8   1     3484.81     3394.69     92.67 o 
 -10   8   1      501.18      478.73     47.52 o 
  -8   8   1     1306.62     1433.99     52.83 o 
  -6   8   1    13542.95    13540.00    176.39 o 
  -4   8   1     3411.73     3224.17     70.58 o 
  -2   8   1      434.30      464.68     35.52 o 
   0   8   1      497.34      437.72     31.99 o 
   2   8   1     4208.75     3901.15     72.32 o 
   4   8   1    25810.11    24742.11    292.08 o 
   6   8   1     6401.47     6549.04    104.16 o 
   8   8   1      521.83      594.37     44.56 o 
  10   8   1    10642.93     9364.47    142.38 o 
  12   8   1     6173.29     6195.71    123.93 o 
  14   8   1      831.88      875.82     60.90 o 
  16   8   1      955.01     1285.12     72.13 o 
  18   8   1       28.33      -59.22     60.79 o 
  20   8   1       16.16      -60.11     74.99 o 
  22   8   1      288.73      305.69     86.93 o 
  24   8   1     4412.87     4529.65    155.32 o 
  26   8   1      161.60       61.89    111.70 o 
 -25   9   1     1711.07     1984.57    105.85 o 
 -23   9   1     1257.21     1387.70     89.86 o 
 -21   9   1      192.33      322.13     75.72 o 
 -19   9   1      345.32      256.92     73.04 o 
 -17   9   1    10025.92     9910.81    185.07 o 
 -15   9   1     1684.28     1904.79     86.06 o 
 -13   9   1      525.68      500.30     60.76 o 
 -11   9   1     9678.99     9519.01    162.41 o 
  -9   9   1     1791.16     2212.44     69.31 o 
  -7   9   1       71.11      187.43     45.33 o 
  -5   9   1       23.83       65.63     46.62 o 
  -3   9   1     1317.90     1521.47     63.15 o 
  -1   9   1     3681.70     3368.89     97.10 o 
   1   9   1    15271.09    15152.13    206.89 o 
   3   9   1     8247.53     7612.11    118.33 o 
   5   9   1      805.91      859.21     65.74 o 
   7   9   1     6770.53     6928.21    123.54 o 
   9   9   1     8791.82     8274.52    145.45 o 
  11   9   1     2947.27     2567.60     96.22 o 
  13   9   1      147.51      132.32     54.89 o 
  15   9   1     1164.07     1260.17     74.34 o 
  17   9   1      280.26      276.06     65.81 o 
  19   9   1     3140.76     3580.16    128.52 o 
  21   9   1      145.03      313.70     88.56 o 
  23   9   1      158.76      171.52     89.20 o 
  25   9   1      981.49     1072.46    132.79 o 
 -24  10   1        6.70      -98.35     96.79 o 
 -22  10   1      272.56      280.70     85.05 o 
 -20  10   1      879.11      780.34     88.02 o 
 -18  10   1      686.92      815.81     80.42 o 
 -16  10   1     2266.45     2373.05     96.28 o 
 -14  10   1     5233.72     5810.29    148.52 o 
 -12  10   1      712.19      864.92     70.59 o 
 -10  10   1      208.14      410.83     61.20 o 
  -8  10   1       77.43      123.79     55.99 o 
  -6  10   1     3213.58     3658.12    104.46 o 
  -4  10   1     3763.67     3395.92     89.08 o 
  -2  10   1      738.06      811.95     63.03 o 
   0  10   1       46.72       59.38     47.12 o 
   2  10   1      745.22      752.95     53.97 o 
   4  10   1     9632.97     9372.47    174.16 o 
   6  10   1     2405.92     2818.80     75.11 o 
   8  10   1      119.49      203.31     55.17 o 
  10  10   1     4835.39     4471.91    117.71 o 
  12  10   1     5369.74     5398.24    137.91 o 
  14  10   1      376.04      366.08     68.99 o 
  16  10   1     1471.96     1758.81     85.62 o 
  18  10   1        8.79        1.20     78.92 o 
  20  10   1      497.09      533.68     95.25 o 
  22  10   1       97.18      145.81    102.59 o 
 -23  11   1      710.53      822.54    115.58 o 
 -21  11   1     1191.25     1472.00    149.51 o 
 -19  11   1     1554.57     1567.65    168.60 o 
 -17  11   1     4422.82     4635.79    221.21 o 
 -15  11   1        4.06       46.56     72.88 o 
 -13  11   1      151.80       48.36     72.14 o 
 -11  11   1     4318.70     4431.04    125.47 o 
  -9  11   1      319.73      489.22     69.28 o 
  -7  11   1     1614.25     1745.10     92.69 o 
  -5  11   1     1236.97     1229.28     73.08 o 
  -3  11   1      206.20      326.16     58.71 o 
  -1  11   1        1.62      -80.57     57.64 o 
   1  11   1     7168.82     7234.93    144.90 o 
   3  11   1      144.82       32.19     77.41 o 
   5  11   1      640.83      890.61     87.68 o 
   7  11   1      967.48     1102.77     80.40 o 
   9  11   1     5019.11     5059.48    119.93 o 
  11  11   1      186.37      175.08     68.59 o 
  13  11   1       37.33       82.78     68.70 o 
  15  11   1       39.25       -0.39     78.88 o 
  17  11   1      296.55      140.77     82.66 o 
  19  11   1     1127.90     1269.46    102.86 o 
  21  11   1       13.32       -7.13    135.33 o 
 -20  12   1     2128.86     2153.58    125.25 o 
 -18  12   1       68.56      -83.93     85.10 o 
 -16  12   1        6.22      -14.51     83.25 o 
 -14  12   1     1973.27     2161.57     99.74 o 
 -12  12   1      231.19      272.02     78.72 o 
 -10  12   1      338.99      441.95     74.70 o 
  -8  12   1       25.09      -13.42     64.59 o 
  -6  12   1      454.15      571.35     90.16 o 
  -4  12   1     1207.37     1127.51     87.78 o 
  -2  12   1     3058.71     3254.31    102.07 o 
   0  12   1      136.85      137.39     64.83 o 
   2  12   1     1911.97     2211.53    112.14 o 
   4  12   1     3516.15     3554.91    116.04 o 
   6  12   1      355.93      446.60    106.55 o 
   8  12   1      911.01     1095.26     79.35 o 
  10  12   1       56.20       61.62     73.96 o 
  12  12   1      164.19      209.50     87.25 o 
  14  12   1       14.24      -44.16    105.71 o 
  16  12   1     1585.57     1815.18    129.09 o 
  18  12   1       58.99      -71.78    106.61 o 
 -17  13   1      256.69      166.09     87.97 o 
 -15  13   1     1821.54     2059.08     99.79 o 
 -13  13   1      999.51      912.14     88.01 o 
 -11  13   1      833.87     1146.32    108.69 o 
  -9  13   1      240.41      348.88     76.41 o 
  -7  13   1     2017.09     2207.09    105.33 o 
  -5  13   1      125.64       11.57     73.72 o 
  -3  13   1     1640.03     1903.39     92.65 o 
  -1  13   1        7.83        9.30     75.16 o 
   1  13   1      588.48      897.81     75.98 o 
   3  13   1      286.01      386.83     86.14 o 
   5  13   1     2466.67     3027.45    102.24 o 
   7  13   1      204.74      268.62     74.09 o 
   9  13   1      636.47      832.62    142.73 o 
  11  13   1     1803.38     2126.39    122.97 o 
  13  13   1       16.41       -9.87    100.57 o 
  15  13   1      974.53     1002.24    110.71 o 
  17  13   1     1153.96     1136.96    112.51 o 
 -14  14   1      644.66      531.94    167.48 o 
 -12  14   1      515.21      573.31     96.00 o 
 -10  14   1      215.59       27.10     89.80 o 
  -8  14   1       80.11       72.76     89.20 o 
  -6  14   1     1293.94     1442.57    101.97 o 
  -4  14   1       12.01      -90.59     86.15 o 
  -2  14   1      110.40      -30.57     86.35 o 
   0  14   1      858.87      902.38    107.60 o 
   2  14   1     3183.80     3834.97    140.02 o 
   4  14   1      543.90      694.73    117.96 o 
   6  14   1      256.12      460.88    150.96 o 
   8  14   1     1450.21     1915.34    157.51 o 
  10  14   1      872.17      763.63    176.35 o 
  12  14   1      290.54      212.71    105.33 o 
  -9  15   1       68.13       52.18    107.44 o 
  -7  15   1     1007.03     1211.27    119.39 o 
  -5  15   1       39.96      -25.57    105.95 o 
  -3  15   1      506.14      611.92    121.91 o 
  -1  15   1       45.03      -31.54    114.19 o 
   1  15   1      627.94      685.30    123.36 o 
   3  15   1       49.44        2.18    185.55 o 
   5  15   1     2170.69     2816.80    143.04 o 
   7  15   1        4.81      -28.39    105.55 o 
   9  15   1        3.76       11.64    105.31 o 
 -32   0   2     1965.93     2143.28    197.42 o 
 -30   0   2     8213.76     7867.53    329.93 o 
 -28   0   2    11486.02    10482.90    435.01 o 
 -26   0   2       10.14       43.93     88.57 o 
 -24   0   2      624.53      658.94     89.94 o 
 -22   0   2     5690.20     5440.90    183.85 o 
 -20   0   2      717.84      869.02     68.66 o 
 -18   0   2       55.05      155.48     51.17 o 
 -16   0   2   142800.45   139840.83   2546.74 o 
 -14   0   2      301.41      303.79     43.93 o 
 -12   0   2    56437.00    69550.99   1000.34 o 
 -10   0   2   321990.06   338407.38   4817.66 o 
  -8   0   2     1367.57     1276.62     53.84 o 
  -6   0   2     5092.46     5721.01    240.02 o 
  -4   0   2    19467.49    20804.95    794.73 o 
  -2   0   2    24781.88    26870.48    718.10 o 
   0   0   2    10228.60    11502.16    218.79 o 
   2   0   2    68261.90    77147.61   1688.16 o 
   4   0   2    86689.38    94533.32   1558.81 o 
   6   0   2    47490.72    52562.09    791.29 o 
   8   0   2    38588.48    36857.65    555.99 o 
  10   0   2   169308.30   172924.78   2770.81 o 
  12   0   2    11273.06    10537.75    194.55 o 
  14   0   2    15026.63    14809.24    264.78 o 
  16   0   2    39876.04    40155.76    741.64 o 
  18   0   2      536.62      444.57     69.15 o 
  20   0   2       23.60      106.57     99.29 o 
  22   0   2     6361.63     6213.21    294.78 o 
  24   0   2      359.47      416.64    173.35 o 
  26   0   2      395.15      474.84    145.05 o 
  28   0   2    24966.76    23963.04    712.89 o 
  30   0   2      685.59      703.15    228.82 o 
 -33   1   2    10033.49     9476.26    344.64 o 
 -31   1   2    12235.02    11508.46    369.84 o 
 -29   1   2     1449.28     1444.54     87.38 o 
 -27   1   2     2382.37     2298.85    143.04 o 
 -25   1   2     4361.02     3986.27    180.73 o 
 -23   1   2     1515.61     1567.66     73.72 o 
 -21   1   2      679.61      672.49     47.92 o 
 -19   1   2    40813.41    40287.50    496.33 o 
 -17   1   2     4484.60     4061.29     79.01 o 
 -15   1   2     1451.88     1771.53     47.02 o 
 -13   1   2   175305.72   176406.22   1977.99 o 
 -11   1   2     1684.05     2564.67     47.99 o 
  -9   1   2     6444.50     7670.70     97.34 o 
  -7   1   2   145351.19   155954.88   1957.64 o 
  -5   1   2    25032.49    26551.14    717.32 o 
  -3   1   2    19676.02    21942.19    415.34 o 
  -1   1   2     4032.75     4672.60     55.16 o 
   1   1   2      292.53      394.67     13.79 o 
   3   1   2    51364.64    55085.71    700.23 o 
   5   1   2    38238.61    38445.26    534.24 o 
   7   1   2   180113.44   190036.83   2414.75 o 
   9   1   2    79184.16    88970.55    933.10 o 
  11   1   2    49804.00    51902.97    573.98 o 
  13   1   2   142421.13   141897.34   1545.37 o 
  15   1   2     1118.35     1132.61     47.09 o 
  17   1   2     4639.84     4454.21    104.97 o 
  19   1   2     4138.36     4334.55    108.29 o 
  21   1   2     1516.39     1699.40     79.50 o 
  23   1   2     1685.36     1871.73    101.54 o 
  25   1   2    11695.38    10467.50    227.20 o 
  27   1   2       46.78      226.80    104.71 o 
  29   1   2     3144.26     3129.38    151.25 o 
 -32   2   2     3216.94     2964.59    191.30 o 
 -30   2   2     5636.92     5142.08    143.46 o 
 -28   2   2    11215.30    10369.20    277.13 o 
 -26   2   2      200.38      288.10     66.97 o 
 -24   2   2      632.58      662.37     65.72 o 
 -22   2   2     1607.43     1982.07     71.40 o 
 -20   2   2     2009.31     2041.49     58.60 o 
 -18   2   2     1275.59     1177.86     41.76 o 
 -16   2   2   148737.08   145682.73   1655.60 o 
 -14   2   2     2063.20     1614.15     42.06 o 
 -12   2   2    19472.85    22554.59    254.21 o 
 -10   2   2   266190.84   278970.47   2924.28 o 
  -8   2   2     7683.84     7762.86    123.10 o 
  -6   2   2     2461.62     2736.29     67.58 o 
  -4   2   2    64816.92    68600.92   1055.81 o 
  -2   2   2    24391.42    26572.58    575.59 o 
   0   2   2    70010.89    71976.30   1826.41 o 
   2   2   2    17767.81    18864.15    247.77 o 
   4   2   2    38204.89    38349.72    440.20 o 
   6   2   2    48535.43    48341.84    555.18 o 
   8   2   2    40783.83    40175.32    443.81 o 
  10   2   2   143182.22   143928.66   1548.17 o 
  12   2   2     4683.12     4564.11     86.19 o 
  14   2   2    14947.78    15004.08    190.29 o 
  16   2   2    33193.55    32535.93    402.47 o 
  18   2   2      619.62      705.53     50.46 o 
  20   2   2      567.19      633.27     53.95 o 
  22   2   2     1872.18     1903.55     75.67 o 
  24   2   2     3014.53     2941.14    188.77 o 
  26   2   2     1847.81     1863.46    124.18 o 
  28   2   2    11049.49    10552.51    276.32 o 
  30   2   2      794.10      771.65    117.88 o 
 -31   3   2     5532.13     4946.21    190.06 o 
 -29   3   2      624.99      614.97     80.66 o 
 -27   3   2      871.46      885.61     78.77 o 
 -25   3   2     3297.87     3166.99    109.58 o 
 -23   3   2     1439.32     1442.44     69.13 o 
 -21   3   2       12.35       27.91     49.07 o 
 -19   3   2    30980.64    29903.76    336.25 o 
 -17   3   2     2428.13     2163.83     46.56 o 
 -15   3   2     3892.06     3705.59     58.98 o 
 -13   3   2   188327.53   186501.44   1794.34 o 
 -11   3   2      106.03      184.70     18.23 o 
  -9   3   2     1896.52     1530.77     50.37 o 
  -7   3   2   103290.64   104435.79   1179.71 o 
  -5   3   2     4752.84     4987.89    102.65 o 
  -3   3   2      844.97      956.87     40.02 o 
  -1   3   2        5.81       45.13     15.18 o 
   1   3   2      846.10      916.11     31.95 o 
   3   3   2    65697.02    67287.90    801.72 o 
   5   3   2    99007.32   103997.08   1245.41 o 
   7   3   2   136628.47   139303.22   1578.52 o 
   9   3   2    46744.29    46463.13    538.27 o 
  11   3   2    21899.23    22770.85    274.68 o 
  13   3   2   112305.55   110663.55   1250.59 o 
  15   3   2     7332.33     6164.37    100.35 o 
  17   3   2      251.21      234.99     43.20 o 
  19   3   2      263.12      320.69     50.24 o 
  21   3   2      150.93      181.07     55.43 o 
  23   3   2      530.97      609.89     81.38 o 
  25   3   2    14354.89    13317.68    316.62 o 
  27   3   2       56.58       66.02    103.50 o 
  29   3   2     2636.74     2505.03    153.67 o 
 -32   4   2     7141.61     6800.52    196.87 o 
 -30   4   2     2310.67     1990.64    139.61 o 
 -28   4   2     6107.72     5708.67    151.64 o 
 -26   4   2      451.37      420.22     73.60 o 
 -24   4   2      627.88      583.27     69.28 o 
 -22   4   2     1065.67     1131.60     66.40 o 
 -20   4   2     5926.06     5596.44    124.87 o 
 -18   4   2      897.67      806.94     47.76 o 
 -16   4   2    64063.52    60309.87    621.59 o 
 -14   4   2     8656.71     7652.30     89.07 o 
 -12   4   2    10035.70     9598.59    115.33 o 
 -10   4   2   145949.44   145624.84   1685.96 o 
  -8   4   2    11110.23    12246.60    160.85 o 
  -6   4   2    36479.68    38356.34    443.20 o 
  -4   4   2     5984.91     5911.11     76.41 o 
  -2   4   2      865.77      861.50     29.65 o 
   0   4   2    30296.99    29277.06    343.66 o 
   2   4   2     1046.91      940.29     30.22 o 
   4   4   2    34241.84    31940.86    355.04 o 
   6   4   2    24277.05    20318.82    244.88 o 
   8   4   2    18688.49    18622.81    228.10 o 
  10   4   2   108885.66   103283.54   1179.11 o 
  12   4   2    28272.49    25300.83    305.70 o 
  14   4   2     4878.53     4937.15     88.40 o 
  16   4   2    18658.38    17654.94    223.40 o 
  18   4   2       90.01       37.19     43.84 o 
  20   4   2       76.53       88.38     59.22 o 
  22   4   2     4182.77     4212.10    139.80 o 
  24   4   2     1736.56     1612.57    120.10 o 
  26   4   2     1265.08     1392.17    123.44 o 
  28   4   2     7365.32     6772.98    219.84 o 
 -31   5   2     2827.51     2735.33    111.28 o 
 -29   5   2     3965.80     3969.03    131.77 o 
 -27   5   2       13.99      -28.71     73.49 o 
 -25   5   2     1285.97     1310.30     83.44 o 
 -23   5   2      230.11      209.78     62.13 o 
 -21   5   2        5.06      -37.15     54.91 o 
 -19   5   2    23138.43    20513.27    314.65 o 
 -17   5   2     7587.31     7065.20    119.01 o 
 -15   5   2    25397.51    23444.31    264.35 o 
 -13   5   2   127020.19   118205.07   1311.49 o 
 -11   5   2     6766.54     5845.29     87.85 o 
  -9   5   2    12584.35    11235.45    146.48 o 
  -7   5   2    36934.50    33441.49    391.65 o 
  -5   5   2     3120.02     3404.12     56.30 o 
  -3   5   2     1063.81     1029.92     34.63 o 
  -1   5   2      779.84      987.11     31.05 o 
   1   5   2      841.72     1339.69     36.30 o 
   3   5   2    72422.86    72794.04    788.38 o 
   5   5   2    28343.54    27708.41    313.45 o 
   7   5   2    45933.46    42589.93    472.74 o 
   9   5   2    50084.54    46159.75    538.58 o 
  11   5   2     4665.14     4497.46     84.31 o 
  13   5   2    25451.64    23048.66    297.83 o 
  15   5   2     2282.85     2025.88     57.07 o 
  17   5   2       31.34      -30.87     44.25 o 
  19   5   2     1987.38     2029.53     95.73 o 
  21   5   2      306.94      361.29     94.33 o 
  23   5   2     2130.51     2252.51    106.76 o 
  25   5   2     5803.63     5235.57    234.65 o 
  27   5   2      379.97      349.30    114.56 o 
 -30   6   2     1037.57     1129.60     90.60 o 
 -28   6   2     1569.98     1534.33     93.77 o 
 -26   6   2     2829.46     3022.96    110.72 o 
 -24   6   2      174.45      152.04     66.17 o 
 -22   6   2     2966.49     2824.00     94.09 o 
 -20   6   2     3240.97     2834.81     92.29 o 
 -18   6   2       90.13       49.81     47.08 o 
 -16   6   2    21480.96    18667.33    250.22 o 
 -14   6   2     3707.54     3254.71     78.30 o 
 -12   6   2    20978.33    18314.06    252.45 o 
 -10   6   2    56169.43    51475.15    596.60 o 
  -8   6   2      668.09      496.95     32.20 o 
  -6   6   2    18476.58    17429.08    193.94 o 
  -4   6   2     4002.39     3487.40     60.07 o 
  -2   6   2      242.87      268.11     27.98 o 
   0   6   2     4803.12     4101.67     63.55 o 
   2   6   2    10358.29     9095.17    115.28 o 
   4   6   2     7332.96     6657.27    108.02 o 
   6   6   2    58597.25    54128.54    597.66 o 
   8   6   2     1175.05     1421.50     48.35 o 
  10   6   2    50787.15    45751.78    524.37 o 
  12   6   2    51412.29    46523.26    573.28 o 
  14   6   2       21.35       -6.92     42.83 o 
  16   6   2    12623.64    11451.96    180.25 o 
  18   6   2      180.45      132.55     56.03 o 
  20   6   2       48.80       10.17     75.33 o 
  22   6   2      794.77      736.34     86.89 o 
  24   6   2     2296.77     2579.00    141.38 o 
  26   6   2     2400.56     2392.18    143.90 o 
 -29   7   2     4363.09     4441.31    138.83 o 
 -27   7   2       67.02      194.84     79.35 o 
 -25   7   2       81.29      107.00     75.16 o 
 -23   7   2     2023.60     2123.38     87.41 o 
 -21   7   2      154.90       92.77     62.48 o 
 -19   7   2     8708.03     7541.77    152.97 o 
 -17   7   2    11966.52    10876.27    166.76 o 
 -15   7   2    12075.95    10582.97    174.44 o 
 -13   7   2    54130.59    49184.77    731.03 o 
 -11   7   2     9628.30     8778.43    139.28 o 
  -9   7   2    25622.25    23635.53    293.52 o 
  -7   7   2    18216.96    17658.18    216.91 o 
  -5   7   2     4538.25     4114.63     74.07 o 
  -3   7   2      245.22      167.67     24.09 o 
  -1   7   2     1539.20     1681.95     56.39 o 
   1   7   2    11727.54    10800.98    141.37 o 
   3   7   2    18652.17    16767.22    187.41 o 
   5   7   2     1161.17     1200.98     55.92 o 
   7   7   2    14772.83    13281.71    180.16 o 
   9   7   2    60811.06    56123.35    623.05 o 
  11   7   2     1263.16     1254.94     52.04 o 
  13   7   2     5306.69     4561.80     93.74 o 
  15   7   2     4439.26     4071.74    110.05 o 
  17   7   2      208.07       63.31     57.34 o 
  19   7   2       24.89      -40.49     68.61 o 
  21   7   2      181.37       93.25    115.17 o 
  23   7   2     3724.04     3841.84    171.07 o 
  25   7   2     3629.10     3579.53    163.38 o 
  27   7   2      245.00      310.25    119.51 o 
 -28   8   2      887.63     1079.57    212.82 o 
 -26   8   2     3086.83     3412.57    213.97 o 
 -24   8   2       55.68       69.20     69.26 o 
 -22   8   2      321.75      223.37     68.85 o 
 -20   8   2     3901.31     3609.66    113.40 o 
 -18   8   2     2277.11     2228.40     84.30 o 
 -16   8   2    17176.68    15990.42    243.17 o 
 -14   8   2     6129.70     5996.68    120.79 o 
 -12   8   2    21991.27    20612.56    277.91 o 
 -10   8   2    22154.41    20279.18    272.27 o 
  -8   8   2     5033.80     5002.12     95.49 o 
  -6   8   2     8256.65     7394.84    114.38 o 
  -4   8   2     6727.99     5820.47    105.63 o 
  -2   8   2     1365.49     1486.66     53.11 o 
   0   8   2      104.98       50.78     45.99 o 
   2   8   2    35845.71    33755.37    408.47 o 
   4   8   2     3068.09     2784.68     75.66 o 
   6   8   2    35913.21    33888.53    409.20 o 
   8   8   2      320.92      341.80     51.08 o 
  10   8   2    15489.66    13963.41    192.31 o 
  12   8   2    27830.48    25964.02    334.26 o 
  14   8   2     1894.47     1766.90     74.74 o 
  16   8   2     2481.79     2251.23     82.14 o 
  18   8   2     2207.57     2172.90     96.22 o 
  20   8   2      820.26      801.88     89.74 o 
  22   8   2      809.91      757.78    115.27 o 
  24   8   2      616.74      596.53    117.69 o 
 -27   9   2      139.85      -18.80     84.61 o 
 -25   9   2        4.98      107.78     83.89 o 
 -23   9   2        2.66       32.59     83.88 o 
 -21   9   2      109.19      179.76     73.07 o 
 -19   9   2     3257.43     3266.81    111.63 o 
 -17   9   2     6175.41     5845.65    175.88 o 
 -15   9   2     9811.60     9384.61    199.33 o 
 -13   9   2    14175.63    13192.21    224.29 o 
 -11   9   2     8850.60     8824.78    159.37 o 
  -9   9   2    19884.29    19370.63    297.40 o 
  -7   9   2     1228.05     1146.77     63.11 o 
  -5   9   2      151.49        2.17     44.96 o 
  -3   9   2     5078.06     4597.92    117.68 o 
  -1   9   2     2267.87     2130.67     68.33 o 
   1   9   2     9670.89     9204.93    142.41 o 
   3   9   2    15513.80    14532.15    208.37 o 
   5   9   2     1915.38     1781.21     82.29 o 
   7   9   2     5097.63     4821.55    116.80 o 
   9   9   2    40533.89    38835.30    467.90 o 
  11   9   2     1966.75     2059.63     98.66 o 
  13   9   2     2402.80     2487.70     88.91 o 
  15   9   2    10342.11     9982.29    217.01 o 
  17   9   2     2346.52     2283.29    102.87 o 
  19   9   2        1.49      -54.66     77.69 o 
  21   9   2        1.54     -212.60    106.30 o 
  23   9   2      355.01      540.48    123.30 o 
 -24  10   2      378.61      269.43    102.16 o 
 -22  10   2     1561.62     1756.18    103.64 o 
 -20  10   2     4645.03     4828.83    141.14 o 
 -18  10   2     2103.99     2297.70     98.35 o 
 -16  10   2     4439.42     4610.86    134.77 o 
 -14  10   2    16007.25    16118.37    250.30 o 
 -12  10   2    17060.07    16422.31    253.26 o 
 -10  10   2     5060.58     5088.65    133.66 o 
  -8  10   2     2705.24     2725.12     88.55 o 
  -6  10   2    20521.41    19216.71    268.80 o 
  -4  10   2      175.53      106.13     49.58 o 
  -2  10   2     1538.56     1676.82     60.75 o 
   0  10   2     3396.84     3111.19     80.35 o 
   2  10   2      323.81      279.34     52.89 o 
   4  10   2       54.86       78.26     57.88 o 
   6  10   2    28413.24    27933.07    366.67 o 
   8  10   2      906.85      964.04     72.65 o 
  10  10   2      482.35      516.49     61.68 o 
  12  10   2    28154.55    27307.96    433.94 o 
  14  10   2     1374.95     1275.03     86.07 o 
  16  10   2      141.47      168.30     72.08 o 
  18  10   2      141.11      212.66     74.27 o 
  20  10   2     1021.63     1156.61    151.67 o 
  22  10   2      490.90      467.30    123.89 o 
 -23  11   2      504.85      621.26    107.13 o 
 -21  11   2       38.32        1.57     83.36 o 
 -19  11   2      534.90      634.30     87.72 o 
 -17  11   2     3618.44     3732.48    158.29 o 
 -15  11   2     8200.16     8267.36    190.27 o 
 -13  11   2     3758.03     3937.61    128.21 o 
 -11  11   2     5576.21     5716.73    168.60 o 
  -9  11   2    11985.62    12278.32    217.94 o 
  -7  11   2      235.05      248.01     66.83 o 
  -5  11   2     3417.58     3439.13    112.30 o 
  -3  11   2     5505.86     5045.77    151.07 o 
  -1  11   2     1335.29     1475.58     74.33 o 
   1  11   2        8.25       41.07     73.73 o 
   3  11   2    14818.53    14670.01    230.56 o 
   5  11   2      901.00      831.98     69.86 o 
   7  11   2     1028.06     1010.24    116.72 o 
   9  11   2    23108.79    22966.80    407.48 o 
  11  11   2     3709.69     3699.16    157.05 o 
  13  11   2      614.81      742.51     96.31 o 
  15  11   2     6594.37     7591.29    208.26 o 
  17  11   2     2800.20     3072.01    142.64 o 
  19  11   2      838.54     1131.70    150.17 o 
  21  11   2       10.31       33.77    138.68 o 
 -20  12   2     3896.81     4314.95    173.50 o 
 -18  12   2     1508.42     1693.17    102.59 o 
 -16  12   2     2434.74     2713.41    134.18 o 
 -14  12   2     4048.12     4105.07    178.90 o 
 -12  12   2     8175.04     8596.23    254.48 o 
 -10  12   2     2167.33     2268.52    116.00 o 
  -8  12   2     2601.37     2837.05    102.31 o 
  -6  12   2     7864.54     7559.82    150.69 o 
  -4  12   2      945.11     1014.69     73.30 o 
  -2  12   2     2248.33     2475.48     94.23 o 
   0  12   2      556.80      648.23     75.99 o 
   2  12   2     1050.63     1074.69     76.76 o 
   4  12   2     1251.19     1448.87    101.17 o 
   6  12   2    12718.83    13330.33    303.65 o 
   8  12   2       11.17      -82.06     81.33 o 
  10  12   2      396.84      521.01    118.74 o 
  12  12   2    10536.33    11034.94    323.65 o 
  14  12   2     2165.25     2340.23    161.73 o 
  16  12   2      807.98     1086.76    302.96 o 
  18  12   2     1149.08     1142.39    178.68 o 
 -19  13   2       25.27     -116.44    103.76 o 
 -17  13   2     3585.16     3887.58    167.12 o 
 -15  13   2     1347.14     1297.92    125.33 o 
 -13  13   2     1141.09     1251.32    116.55 o 
 -11  13   2     2591.59     3139.26    134.64 o 
  -9  13   2    10743.19    11094.90    193.11 o 
  -7  13   2      525.11      635.94    105.65 o 
  -5  13   2      301.32      321.01     91.57 o 
  -3  13   2     2220.26     2557.69     97.24 o 
  -1  13   2      257.78      231.74    110.85 o 
   1  13   2       86.91      272.05     78.37 o 
   3  13   2     2122.52     2328.81    106.94 o 
   5  13   2      140.73      131.72     96.05 o 
   7  13   2      180.69       59.38    106.71 o 
   9  13   2     9463.40    10133.12    377.54 o 
  11  13   2      348.66      256.91     99.13 o 
  13  13   2      129.32       72.54    112.71 o 
  15  13   2     4457.69     4813.86    363.67 o 
 -14  14   2     1367.53     1371.51    126.38 o 
 -12  14   2     3836.19     3915.87    179.41 o 
 -10  14   2       33.10     -100.97    107.54 o 
  -8  14   2     2357.58     2420.16    135.54 o 
  -6  14   2     1633.57     1442.79    121.39 o 
  -4  14   2       61.28      -97.16    112.25 o 
  -2  14   2      370.15      569.34    105.46 o 
   0  14   2      393.92      475.27    104.92 o 
   2  14   2     1049.43     1177.00    113.13 o 
   4  14   2       88.73      176.40    172.18 o 
   6  14   2    11188.94    12487.97    309.79 o 
   8  14   2       58.68     -184.49     98.22 o 
  10  14   2      178.14      333.07    122.02 o 
  12  14   2     3649.35     4073.04    300.18 o 
 -11  15   2     1845.97     2016.22    140.73 o 
  -9  15   2     6184.02     6892.99    212.13 o 
  -7  15   2      133.39      101.06    109.04 o 
  -5  15   2      140.91      123.15    109.55 o 
  -3  15   2      569.97      666.89    111.64 o 
  -1  15   2       32.29      103.79    145.51 o 
   1  15   2      178.75      201.59    115.11 o 
   3  15   2     1670.55     1984.16    140.30 o 
   5  15   2       45.43      -70.90    112.68 o 
   7  15   2      247.97      232.35    209.65 o 
 -33   1   3       33.94      129.97     83.43 o 
 -31   1   3      215.72      351.99     77.06 o 
 -29   1   3       40.01      162.13     70.71 o 
 -27   1   3       95.20      101.32     64.86 o 
 -25   1   3      126.50      140.36     60.30 o 
 -23   1   3     1113.44     1029.02     60.19 o 
 -21   1   3      983.21      889.28     44.96 o 
 -19   1   3     1230.23     1415.83     47.34 o 
 -17   1   3      109.48      206.84     35.62 o 
 -15   1   3      862.14      984.77     32.78 o 
 -13   1   3     8211.51     8390.21    110.54 o 
 -11   1   3      125.43      154.06     18.34 o 
  -9   1   3     3790.38     3864.77     58.41 o 
  -7   1   3     2276.41     2303.66     56.50 o 
  -5   1   3       83.77      -23.37     21.45 o 
  -3   1   3     7555.46     8997.09    154.36 o 
  -1   1   3     5130.46     5299.24     70.18 o 
   1   1   3    27806.97    28013.42    342.91 o 
   3   1   3        4.90      -34.21     17.11 o 
   5   1   3     2418.93     2672.33    104.22 o 
   7   1   3     5172.55     5428.58    105.42 o 
   9   1   3     2255.18     2970.38     59.55 o 
  11   1   3     4083.50     4393.03     79.65 o 
  13   1   3     2167.51     2242.36     55.93 o 
  15   1   3      934.35      876.54     53.30 o 
  17   1   3      403.83      410.21     46.19 o 
  19   1   3      694.72      531.87     71.88 o 
  21   1   3       44.66      154.83     75.30 o 
  23   1   3       45.78       39.24     78.55 o 
  25   1   3      430.36      394.86     88.21 o 
  27   1   3      127.38      187.07    107.41 o 
  29   1   3      394.31      381.78    125.64 o 
 -32   2   3      116.19      155.38     80.86 o 
 -30   2   3     1472.63     1453.95     87.59 o 
 -28   2   3      741.85      680.63     75.00 o 
 -26   2   3      349.94      418.66     67.25 o 
 -24   2   3      826.71      901.22     61.98 o 
 -22   2   3     1814.36     1649.67     57.48 o 
 -20   2   3    13198.62    12013.94    161.28 o 
 -18   2   3      334.13      499.32     58.55 o 
 -16   2   3     1692.64     1747.76     66.52 o 
 -14   2   3     2308.08     2506.01     57.83 o 
 -12   2   3     1403.54     1583.13     37.18 o 
 -10   2   3     1561.85     1551.22     36.14 o 
  -8   2   3      136.63       47.06     21.90 o 
  -6   2   3     4452.62     4805.01    123.85 o 
  -4   2   3     4961.13     4887.17    264.80 o 
  -2   2   3     2116.20     1938.05     36.60 o 
   0   2   3    22819.87    24732.06    299.50 o 
   2   2   3     4642.56     4324.70     65.20 o 
   4   2   3    12704.63    13179.42    181.10 o 
   6   2   3      102.47      255.98     27.87 o 
   8   2   3     4145.04     4709.92     77.60 o 
  10   2   3     1278.93     1454.62     44.17 o 
  12   2   3     8333.06     8269.86    117.31 o 
  14   2   3    12547.66    11843.58    166.70 o 
  16   2   3     1238.93     1521.61     88.07 o 
  18   2   3     3422.17     3488.80     95.45 o 
  20   2   3     2147.74     2139.24     86.31 o 
  22   2   3     2339.40     2612.05    107.85 o 
  24   2   3      462.94      429.59     85.29 o 
  26   2   3     1415.07     1708.18    139.65 o 
  28   2   3       45.90      100.01    109.24 o 
 -33   3   3      700.24      804.19     96.86 o 
 -31   3   3      240.95      315.89    112.09 o 
 -29   3   3     1739.98     1818.29    109.80 o 
 -27   3   3     3900.03     3727.28    120.03 o 
 -25   3   3     2319.20     2121.29     86.55 o 
 -23   3   3     1400.33     1793.13     72.48 o 
 -21   3   3     8088.78     7690.37    110.62 o 
 -19   3   3     9563.35     9374.18    124.42 o 
 -17   3   3     2720.85     2765.83     59.73 o 
 -15   3   3     1827.38     2476.44    114.13 o 
 -13   3   3     1758.86     1839.16     41.39 o 
 -11   3   3     1515.09     1620.18     35.26 o 
  -9   3   3    17924.15    18592.11    228.85 o 
  -7   3   3    10308.17    10010.02    153.41 o 
  -5   3   3     4399.33     4019.41     75.31 o 
  -3   3   3      137.34      133.41     38.32 o 
  -1   3   3    13838.34    11672.46    308.52 o 
   1   3   3      921.71      838.98     43.45 o 
   3   3   3      526.19      536.30     39.12 o 
   5   3   3     9466.25    10352.69    272.19 o 
   7   3   3       41.22       18.78     26.05 o 
   9   3   3      302.05      230.54     26.35 o 
  11   3   3    12633.56    12476.41    182.89 o 
  13   3   3     3433.86     3852.80     81.53 o 
  15   3   3      916.41     1016.39     66.01 o 
  17   3   3     5744.87     6189.93    120.46 o 
  19   3   3     1685.45     1580.25     93.30 o 
  21   3   3      499.59      645.48     79.09 o 
  23   3   3       89.30      237.50     95.15 o 
  25   3   3      174.30       82.17    102.02 o 
  27   3   3      563.26      658.38    130.67 o 
 -32   4   3     1032.22     1203.64    104.13 o 
 -30   4   3     2678.47     2722.39    106.07 o 
 -28   4   3     1903.71     2069.40     94.85 o 
 -26   4   3     1588.87     1536.99    116.14 o 
 -24   4   3     6157.06     6033.95    176.63 o 
 -22   4   3     5370.21     4952.61    119.12 o 
 -20   4   3     1255.43     1449.31     51.53 o 
 -18   4   3     1292.07     1412.19     44.73 o 
 -16   4   3     3899.09     3540.04     62.92 o 
 -14   4   3        3.70        6.02     18.55 o 
 -12   4   3    13172.40    12068.76    138.09 o 
 -10   4   3    22737.55    22951.04    286.30 o 
  -8   4   3     6653.93     7405.55    325.69 o 
  -6   4   3    25288.88    25464.51    317.80 o 
  -4   4   3    10297.76     8354.93    110.99 o 
  -2   4   3     2354.92     1888.37     53.10 o 
   0   4   3     3756.32     4369.96     77.50 o 
   2   4   3     1530.24     1137.38     88.29 o 
   4   4   3    33809.20    32842.26    394.34 o 
   6   4   3      200.77      215.45     36.87 o 
   8   4   3     1571.12     1670.07     71.39 o 
  10   4   3       52.23       78.47     23.66 o 
  12   4   3      937.20     1053.16     49.08 o 
  14   4   3     5611.87     5357.10     91.98 o 
  16   4   3     3907.01     3631.63     79.40 o 
  18   4   3     1372.07     1729.40    126.19 o 
  20   4   3     3176.78     3514.74    207.46 o 
  22   4   3      901.57      981.70    107.18 o 
  24   4   3       10.31      -40.67     97.23 o 
  26   4   3       51.84      138.52    107.93 o 
  28   4   3      154.20      234.07    118.41 o 
 -31   5   3        7.53        9.92     77.62 o 
 -29   5   3     1942.64     2038.56    116.40 o 
 -27   5   3     6416.72     6081.24    169.44 o 
 -25   5   3     5037.46     4894.58    125.98 o 
 -23   5   3     2975.01     3300.30    104.98 o 
 -21   5   3     2768.26     3595.74    147.05 o 
 -19   5   3     4697.67     4725.33     95.78 o 
 -17   5   3     4484.17     4412.73     83.57 o 
 -15   5   3       19.79       85.01     28.49 o 
 -13   5   3       73.00      183.52     31.79 o 
 -11   5   3      400.17      459.28     36.36 o 
  -9   5   3    30770.95    29854.29    369.09 o 
  -7   5   3    17973.73    17416.95    206.05 o 
  -5   5   3     2419.66     2235.50     43.19 o 
  -3   5   3     5579.38     5228.75    255.52 o 
  -1   5   3    34158.70    32698.46    385.82 o 
   1   5   3     5537.96     4659.67     89.42 o 
   3   5   3     6252.41     6923.23    130.04 o 
   5   5   3     6063.97     6471.08    114.12 o 
   7   5   3     1891.44     1948.32     52.17 o 
   9   5   3     3855.84     3531.11     77.87 o 
  11   5   3     2109.93     1971.57     61.05 o 
  13   5   3      124.81      221.52     38.25 o 
  15   5   3     9054.01     8764.15    190.45 o 
  17   5   3    22753.23    20774.10    291.80 o 
  19   5   3    10451.48    10152.42    202.88 o 
  21   5   3     3113.34     3005.97    225.11 o 
  23   5   3     1500.78     1749.90    124.14 o 
  25   5   3     2078.97     2140.78    136.96 o 
  27   5   3     1373.74     1092.14    126.27 o 
 -30   6   3     2904.01     2684.96    122.35 o 
 -28   6   3     1629.16     1741.22    105.19 o 
 -26   6   3     2081.37     2264.79     96.87 o 
 -24   6   3     6917.67     6869.69    150.22 o 
 -22   6   3     5163.83     5085.70    125.95 o 
 -20   6   3      213.57      430.54     62.91 o 
 -18   6   3      209.49      407.66     95.59 o 
 -16   6   3     1290.38     1195.22     54.53 o 
 -14   6   3      892.64      943.02     46.55 o 
 -12   6   3     9857.78     9595.91    149.71 o 
 -10   6   3     5896.51     5217.28     92.76 o 
  -8   6   3     2305.44     2380.05     61.55 o 
  -6   6   3    19368.49    18133.65    200.75 o 
  -4   6   3    20665.55    18328.72    210.14 o 
  -2   6   3    10077.14     9668.17    142.53 o 
   0   6   3    11817.20    11690.57    146.87 o 
   2   6   3    13849.61    11927.32    264.99 o 
   4   6   3    10348.87    10380.02    135.48 o 
   6   6   3     1513.05     1815.37     48.44 o 
   8   6   3     2248.90     2718.83    149.22 o 
  10   6   3      260.84      259.02     51.44 o 
  12   6   3      548.75      505.63     44.63 o 
  14   6   3    20820.81    19349.91    276.41 o 
  16   6   3    13821.34    13163.17    260.56 o 
  18   6   3     4720.03     5169.56    252.18 o 
  20   6   3     8356.45     8106.66    231.86 o 
  22   6   3      806.43      994.85    114.38 o 
  24   6   3     1118.93      988.38    122.07 o 
  26   6   3       80.22      144.62    114.92 o 
 -29   7   3      852.01      812.48     99.37 o 
 -27   7   3     7291.93     7198.66    326.26 o 
 -25   7   3     2395.56     2546.27     96.44 o 
 -23   7   3     1596.46     1634.35     81.12 o 
 -21   7   3     2895.88     3080.04    125.41 o 
 -19   7   3     3875.54     4122.91    101.75 o 
 -17   7   3       17.68       45.04     46.47 o 
 -15   7   3      173.79      215.49     43.60 o 
 -13   7   3     2153.35     2097.87     74.87 o 
 -11   7   3       28.79      107.00     37.43 o 
  -9   7   3    15772.45    14749.62    195.81 o 
  -7   7   3    25985.50    23780.45    270.83 o 
  -5   7   3     3127.72     3226.14    118.90 o 
  -3   7   3    14909.09    14530.19    194.40 o 
  -1   7   3    20071.34    19180.27    273.97 o 
   1   7   3    24954.00    22955.35    269.61 o 
   3   7   3       29.80      145.52     46.07 o 
   5   7   3     1406.20     1470.34     57.22 o 
   7   7   3     2545.31     2539.05     64.43 o 
   9   7   3     2688.93     3039.32     94.21 o 
  11   7   3     3230.67     3186.72     76.25 o 
  13   7   3        2.07      -19.26     51.67 o 
  15   7   3     6582.66     6801.94    142.92 o 
  17   7   3     9808.33     9888.13    201.97 o 
  19   7   3     4047.95     4433.44    173.84 o 
  21   7   3       31.62       31.12    102.62 o 
  23   7   3       11.29       91.01    108.94 o 
  25   7   3      882.84      820.42    125.02 o 
 -28   8   3     1041.55      994.27    110.86 o 
 -26   8   3      449.43      518.60     96.81 o 
 -24   8   3     4843.17     4947.96    173.94 o 
 -22   8   3     7037.21     6912.39    161.72 o 
 -20   8   3      261.11      204.48     67.77 o 
 -18   8   3       20.50      317.73     61.70 o 
 -16   8   3     3215.94     3157.48    136.26 o 
 -14   8   3      871.65      749.89     64.41 o 
 -12   8   3     6337.29     6241.50    116.69 o 
 -10   8   3     2093.69     2329.56     69.59 o 
  -8   8   3        9.10      -59.02     39.59 o 
  -6   8   3    23350.13    20948.73    254.87 o 
  -4   8   3    16570.60    16324.24    218.36 o 
  -2   8   3       11.64       36.82     38.23 o 
   0   8   3     5445.89     5622.60    165.54 o 
   2   8   3     8751.17     9054.17    187.54 o 
   4   8   3     3089.06     3179.07     84.56 o 
   6   8   3      178.96      339.63     41.42 o 
   8   8   3      609.34      621.41     64.48 o 
  10   8   3       13.53       -0.27     40.41 o 
  12   8   3      491.29      740.86     56.34 o 
  14   8   3    14726.15    13720.61    256.63 o 
  16   8   3     2018.95     1939.24     81.96 o 
  18   8   3      982.83     1223.77    115.79 o 
  20   8   3     3985.54     3977.26    217.87 o 
  22   8   3     2677.88     2688.86    241.23 o 
  24   8   3      738.43      530.53    129.67 o 
 -27   9   3     3432.48     3205.01    149.51 o 
 -25   9   3       79.20      139.47    102.70 o 
 -23   9   3      185.48      179.30     76.34 o 
 -21   9   3      911.42     1117.54     82.92 o 
 -19   9   3     1419.51     1750.14     87.48 o 
 -17   9   3      231.54      213.45     83.50 o 
 -15   9   3     5867.75     6088.61    132.04 o 
 -13   9   3     1780.34     1639.96     71.84 o 
 -11   9   3      365.69      402.37     57.52 o 
  -9   9   3     4881.85     5020.03    116.24 o 
  -7   9   3    11911.97    11076.36    174.07 o 
  -5   9   3      874.24      966.77     53.24 o 
  -3   9   3       55.73       56.16     43.77 o 
  -1   9   3     1825.68     2021.35     62.77 o 
   1   9   3     8116.71     7678.42    131.73 o 
   3   9   3     3654.39     4334.96     96.12 o 
   5   9   3     1722.67     1776.05     72.48 o 
   7   9   3     1385.51     1572.09     89.58 o 
   9   9   3      910.68     1147.24     69.17 o 
  11   9   3     7443.13     7890.70    296.55 o 
  13   9   3      678.63      581.88     79.06 o 
  15   9   3       31.23        3.29     75.22 o 
  17   9   3     3802.22     3815.68    199.58 o 
  19   9   3      781.71      874.77    122.90 o 
  21   9   3      821.73      753.00    127.19 o 
  23   9   3      498.12      537.50    157.69 o 
 -26  10   3        2.34      -29.72    100.18 o 
 -24  10   3      460.88      611.41    107.16 o 
 -22  10   3     2643.70     2955.32    137.28 o 
 -20  10   3      206.09      418.33     74.05 o 
 -18  10   3       25.74      143.16     68.82 o 
 -16  10   3      126.95      193.28     64.20 o 
 -14  10   3      514.68      504.20     64.68 o 
 -12  10   3     6358.25     6434.08    157.95 o 
 -10  10   3      645.67      747.20     65.06 o 
  -8  10   3      251.32      345.50     59.72 o 
  -6  10   3     9933.16     9467.62    158.10 o 
  -4  10   3     8607.59     8482.18    146.73 o 
  -2  10   3      912.31      860.35     55.92 o 
   0  10   3      968.89     1093.45     70.11 o 
   2  10   3     4356.22     4314.47    137.56 o 
   4  10   3     2940.61     3210.94    100.35 o 
   6  10   3       79.30      195.05     49.89 o 
   8  10   3     1163.16     1585.09    100.25 o 
  10  10   3     1586.88     1598.04     91.65 o 
  12  10   3     1024.34     1056.44     86.78 o 
  14  10   3     4120.30     4228.19    140.74 o 
  16  10   3       30.72       55.67     95.49 o 
  18  10   3      813.98     1013.67    111.64 o 
  20  10   3     1298.18     1456.31    139.04 o 
  22  10   3      864.27     1174.88    138.13 o 
 -23  11   3      151.62      138.73     96.88 o 
 -21  11   3     1061.69     1243.28    107.09 o 
 -19  11   3     4008.67     4097.49    152.69 o 
 -17  11   3       68.89       86.88     71.80 o 
 -15  11   3      139.85      120.06     66.90 o 
 -13  11   3       40.36       25.34     63.76 o 
 -11  11   3     1306.83     1553.14     77.08 o 
  -9  11   3     3051.23     3105.88     97.18 o 
  -7  11   3     2747.85     2716.39     90.78 o 
  -5  11   3      359.07      422.89     59.89 o 
  -3  11   3     1125.37     1239.13     71.13 o 
  -1  11   3     3524.64     3414.12    115.02 o 
   1  11   3     2731.52     2755.29    115.61 o 
   3  11   3      371.05      680.65     66.80 o 
   5  11   3      287.94      361.88     80.36 o 
   7  11   3      944.30     1177.43     89.05 o 
   9  11   3      969.63     1249.75     90.91 o 
  11  11   3     1569.86     1644.29     96.26 o 
  13  11   3       89.32       82.01     79.72 o 
  15  11   3      119.97      319.76    100.92 o 
  17  11   3     2008.60     2170.00    170.83 o 
  19  11   3      108.23      314.44    189.35 o 
 -22  12   3      215.85      229.47    104.84 o 
 -20  12   3      309.47      217.80    105.28 o 
 -18  12   3       17.76       95.49    101.08 o 
 -16  12   3      626.10      628.94    106.79 o 
 -14  12   3     1537.45     1796.50    103.35 o 
 -12  12   3     2915.74     3009.86    115.72 o 
 -10  12   3       54.06      128.18     80.87 o 
  -8  12   3     1120.42     1352.88     94.39 o 
  -6  12   3      115.99      139.82    112.43 o 
  -4  12   3     2230.07     2384.76     96.17 o 
  -2  12   3       14.07       41.21     82.43 o 
   0  12   3      950.81     1196.76    135.12 o 
   2  12   3     1022.03     1017.31     80.56 o 
   4  12   3      430.03      631.10    106.72 o 
   6  12   3     2158.14     2427.09    110.45 o 
   8  12   3     2468.46     3096.40    135.18 o 
  10  12   3     1372.26     1515.09    129.95 o 
  12  12   3       71.64       92.21    128.80 o 
  14  12   3     2829.32     3146.54    189.64 o 
  16  12   3      331.58      523.98    145.86 o 
  18  12   3      906.28     1169.97    174.95 o 
 -19  13   3      192.48      141.23    106.69 o 
 -17  13   3     1079.23      906.31    202.04 o 
 -15  13   3      246.18       94.97    143.66 o 
 -13  13   3      746.24      810.14    105.55 o 
 -11  13   3      145.44       15.17     96.83 o 
  -9  13   3      866.30      914.63     95.53 o 
  -7  13   3     1037.09     1072.37     94.21 o 
  -5  13   3     2838.03     3374.66    113.56 o 
  -3  13   3      523.73      595.13    125.85 o 
  -1  13   3      836.82      727.87     88.25 o 
   1  13   3        1.06       99.85    119.05 o 
   3  13   3      851.68      887.24     88.07 o 
   5  13   3       99.23      196.63     88.00 o 
   7  13   3      211.70      145.08     95.43 o 
   9  13   3       18.81     -119.86    115.44 o 
  11  13   3      113.74      134.80    161.01 o 
  13  13   3     1978.21     2216.76    178.19 o 
  15  13   3      281.38      284.38    147.15 o 
 -16  14   3       68.86      -38.72    143.19 o 
 -14  14   3     1294.80     1561.56    119.89 o 
 -12  14   3      556.97      630.50    100.25 o 
 -10  14   3        0.38      -79.89     93.33 o 
  -8  14   3     2346.67     2676.85    122.55 o 
  -6  14   3      249.33      224.11    118.71 o 
  -4  14   3      231.44      257.06    104.38 o 
  -2  14   3      343.19      506.57    107.23 o 
   0  14   3     1511.43     1570.35    108.09 o 
   2  14   3       12.83       64.87    181.94 o 
   4  14   3      496.75      540.34    111.77 o 
   6  14   3     1276.25     1332.56    140.47 o 
   8  14   3      410.84      432.02    129.49 o 
  10  14   3     1383.05     1418.58    146.00 o 
 -11  15   3      781.10      929.33    122.41 o 
  -9  15   3        7.81        3.06    108.75 o 
  -7  15   3      105.35       76.79    108.79 o 
  -5  15   3     2204.95     2728.12    139.63 o 
  -3  15   3      400.96       91.53    106.89 o 
  -1  15   3       14.68     -138.92    281.62 o 
   1  15   3      535.73      748.24    320.03 o 
   3  15   3     3405.27     3625.17    221.01 o 
   5  15   3       64.66       73.29    153.08 o 
 -34   0   4     4043.44     3625.98    375.50 o 
 -32   0   4     2576.09     3195.20    287.58 o 
 -30   0   4      617.23     2592.22    330.69 o 
 -28   0   4     6940.09     7575.54    242.25 o 
 -26   0   4    56570.00    54308.52   1661.99 o 
 -22   0   4      645.70     6623.49    429.90 o 
 -20   0   4    91932.50    90483.03   1659.61 o 
 -18   0   4    18249.28    21755.36    431.92 o 
 -16   0   4     8359.55    11620.86    450.67 o 
 -12   0   4     7237.55    12836.84    480.41 o 
 -10   0   4    75467.88    80833.81   1647.95 o 
  -8   0   4    28013.65    29682.12    618.25 o 
  -6   0   4   123005.55   140525.44   2617.23 o 
  -4   0   4    18439.08    27554.31   1052.89 o 
  -2   0   4   166491.27   193191.48   3683.68 o 
   0   0   4    85288.00    89410.09   1414.52 o 
   2   0   4      640.41      946.41     72.54 o 
   4   0   4     8218.79    10689.11    693.39 o 
   6   0   4    32095.20    33408.48    563.96 o 
   8   0   4    19605.21    19260.93    439.17 o 
  10   0   4    23686.55    24305.63    468.48 o 
  12   0   4    24885.31    26516.02    512.89 o 
  16   0   4    24735.14    25039.51    562.46 o 
  18   0   4    41735.56    40632.68   1109.07 o 
  20   0   4     8944.24    14969.43    973.73 o 
  22   0   4     7707.01     7921.08    554.18 o 
  24   0   4    12042.65    12079.64    560.05 o 
  26   0   4     2489.51     2591.58    152.36 o 
  28   0   4      119.65      637.44    169.08 o 
 -33   1   4     6099.65     5894.26    202.02 o 
 -31   1   4      622.52      936.34     82.07 o 
 -29   1   4    23506.52    24067.62    622.97 o 
 -25   1   4     7772.95     9252.41    169.01 o 
 -23   1   4    79382.74    76132.67    995.18 o 
 -21   1   4    16388.52    20511.07    565.34 o 
 -17   1   4    35338.92    36052.46    444.64 o 
 -15   1   4    12017.10    11323.43    144.28 o 
 -13   1   4    26557.07    28856.27    316.40 o 
 -11   1   4     9625.96    11770.93    171.39 o 
  -9   1   4    16038.21    20846.14   1231.13 o 
  -7   1   4    99745.79   107669.78   1443.96 o 
  -5   1   4    15687.32    15530.11    520.02 o 
  -3   1   4   872645.06   970114.50  11886.10 o 
  -1   1   4   169424.34   190164.80   2246.79 o 
   1   1   4     7808.14     8198.71    301.21 o 
   3   1   4   106009.00   111622.80   1516.55 o 
   5   1   4    10830.79    11538.09    175.73 o 
   7   1   4     9260.68    10891.66    385.46 o 
   9   1   4      623.73     1528.42    316.29 o 
  11   1   4    12178.18    16597.98    296.57 o 
  13   1   4    19398.11    18800.84    284.28 o 
  15   1   4    42760.74    42482.64    645.53 o 
  17   1   4     5624.87    11640.10    350.91 o 
  19   1   4    12016.99    12312.56    252.64 o 
  21   1   4    37757.28    36902.44    564.27 o 
  23   1   4     8689.58    11105.18    313.86 o 
  25   1   4      285.95      269.72     89.01 o 
  27   1   4     1434.88     1742.52    151.36 o 
 -34   2   4      183.76      493.25    126.22 o 
 -32   2   4     3857.07     4421.65    209.51 o 
 -30   2   4     1102.21     2837.95    199.16 o 
 -28   2   4     5910.61     6368.62    152.54 o 
 -26   2   4    51767.56    49660.77    759.31 o 
 -22   2   4     4427.23     6180.78    170.29 o 
 -20   2   4    36398.41    36418.92    431.33 o 
 -18   2   4    18803.84    21157.65    303.77 o 
 -14   2   4     1795.08     2338.04     94.64 o 
 -12   2   4      988.12     2135.84    272.86 o 
 -10   2   4    54385.13    55704.80    750.81 o 
  -8   2   4    28836.46    29611.63    364.54 o 
  -6   2   4   128446.67   142564.94   1947.84 o 
  -4   2   4   125057.09   129442.72   1509.10 o 
  -2   2   4     9317.32     9355.73    138.57 o 
   0   2   4   106808.53   116316.57   2626.54 o 
   2   2   4     5380.61     7230.98    256.47 o 
   4   2   4     9738.66    12640.68    700.50 o 
   6   2   4    15863.55    16227.24    258.36 o 
   8   2   4     6925.62     6885.29    111.27 o 
  10   2   4    22929.55    23318.75    294.41 o 
  12   2   4    27675.08    28534.62    357.80 o 
  14   2   4     7836.98    11304.25    264.98 o 
  16   2   4    13469.29    13943.77    223.27 o 
  18   2   4    46007.76    44303.42    662.43 o 
  20   2   4    13452.88    18880.72    523.77 o 
  22   2   4     3414.57     3771.89    136.52 o 
  24   2   4    13504.31    13277.67    271.61 o 
  26   2   4     4846.75     5254.99    192.20 o 
  28   2   4     1756.12     1710.97    134.38 o 
 -33   3   4     1333.58     1550.03    126.83 o 
 -31   3   4     2326.28     2638.91    115.92 o 
 -29   3   4    15633.54    14986.47    324.33 o 
 -27   3   4      838.88     4608.39    308.29 o 
 -25   3   4    12402.35    13511.39    332.17 o 
 -23   3   4    56268.72    54258.87    592.81 o 
 -21   3   4      263.74     3972.60    247.49 o 
 -19   3   4     1905.81     6347.44   1347.39 o 
 -17   3   4    14379.13    14802.13    184.69 o 
 -15   3   4      212.56      314.76     28.11 o 
 -13   3   4    18983.44    19257.81    218.91 o 
 -11   3   4    12166.90    13114.42    164.34 o 
  -9   3   4    65407.26    79024.30   1838.64 o 
  -7   3   4    39360.10    38976.51    549.00 o 
  -5   3   4    10984.65    10704.43    287.84 o 
  -3   3   4    95147.55    98858.45   1291.04 o 
  -1   3   4    49488.96    49907.12    850.54 o 
   1   3   4     5523.35     5634.91    209.11 o 
   3   3   4   111327.20   119015.45   1505.86 o 
   5   3   4     5810.44     7415.67    155.43 o 
   7   3   4     3946.27     5554.77    254.33 o 
   9   3   4     1175.94     1240.38     49.58 o 
  11   3   4     7553.73     9422.65    160.04 o 
  13   3   4    32789.99    31451.36    419.91 o 
  15   3   4    21133.68    20289.63    304.27 o 
  17   3   4     3949.11     7144.07    343.50 o 
  19   3   4    19464.24    18900.31    312.52 o 
  21   3   4    21631.79    20455.88    373.33 o 
  23   3   4     3075.70     4358.80    367.23 o 
  25   3   4     1304.76     1380.38    124.32 o 
  27   3   4     1456.01     1761.14    132.96 o 
 -32   4   4     2656.33     2574.40    143.96 o 
 -30   4   4     2201.28     2486.18    113.83 o 
 -28   4   4     4738.31     5200.16    199.77 o 
 -26   4   4    39301.54    36996.74    712.02 o 
 -22   4   4     3538.51     4608.97    194.72 o 
 -20   4   4    30016.79    29162.59    329.06 o 
 -18   4   4    29204.30    32033.19    559.97 o 
 -16   4   4     1103.82     1398.60     55.12 o 
 -14   4   4     1090.60     1449.39     46.57 o 
 -12   4   4      137.57      587.66    298.16 o 
 -10   4   4    42788.68    41711.00    461.90 o 
  -8   4   4    29556.40    30545.94    403.95 o 
  -6   4   4   127164.13   139016.28   1977.35 o 
  -4   4   4   129980.36   131218.83   1955.51 o 
  -2   4   4     1455.47     2210.94    209.87 o 
   0   4   4   162382.03   164967.17   2212.61 o 
   2   4   4     1381.91     1827.48    244.12 o 
   4   4   4     5333.28     8904.95    506.42 o 
   6   4   4    12391.47    12021.95    165.41 o 
   8   4   4     4913.31     4695.99     90.90 o 
  10   4   4     7692.39     7538.98    137.32 o 
  12   4   4    31804.26    33050.61    473.15 o 
  14   4   4     3417.14     5904.27    351.74 o 
  16   4   4    12201.15    11649.55    197.67 o 
  18   4   4    28623.51    26295.38    387.75 o 
  20   4   4     4584.68     7189.69    309.89 o 
  22   4   4     7880.96     7699.17    232.81 o 
  24   4   4     5303.93     4998.93    185.43 o 
  26   4   4      721.70      722.81    119.63 o 
 -31   5   4      908.07      908.49    106.61 o 
 -29   5   4    14983.00    13793.05    283.02 o 
 -27   5   4      752.55     1558.03    247.83 o 
 -25   5   4     9216.71    10336.87    252.96 o 
 -23   5   4    37263.14    34589.55    504.69 o 
 -21   5   4      785.65     6867.78    467.24 o 
 -19   5   4      778.90     1166.02     73.82 o 
 -17   5   4    15653.28    14954.87    198.65 o 
 -15   5   4      289.92      769.65     83.41 o 
 -13   5   4     9059.27     8461.17    125.42 o 
 -11   5   4     3119.90     2828.90     68.21 o 
  -9   5   4    17288.48    17991.92    307.12 o 
  -7   5   4    40642.64    35735.48    420.12 o 
  -5   5   4     5567.00     6103.95    161.57 o 
  -3   5   4    86944.80    85825.30   1108.49 o 
  -1   5   4    46958.41    43719.94    621.34 o 
   1   5   4     3638.96     5370.08    134.75 o 
   3   5   4    27394.49    25429.49    323.25 o 
   5   5   4      120.95      213.27     38.60 o 
   7   5   4     1115.76     1395.31     53.19 o 
   9   5   4     6662.87     6318.21    116.87 o 
  11   5   4      279.74      527.08    172.81 o 
  13   5   4     6250.30     5767.25    103.54 o 
  15   5   4    29498.26    27412.79    375.49 o 
  19   5   4    14108.48    13798.29    253.06 o 
  21   5   4     9571.32     8237.70    233.07 o 
  23   5   4     2158.76     2804.16    309.69 o 
  25   5   4     1209.71     1336.39    127.58 o 
 -30   6   4     1240.36     1199.32    114.11 o 
 -28   6   4     2819.71     3207.98    273.71 o 
 -26   6   4    12167.48    11005.46    257.40 o 
 -24   6   4     1667.25     3020.03    356.49 o 
 -22   6   4    19083.50    20277.69    363.35 o 
 -20   6   4     7884.95     7276.48    136.17 o 
 -18   6   4      170.34     1776.02    992.08 o 
 -16   6   4     2896.49     3060.20     86.03 o 
 -14   6   4     6825.81     7044.91    114.18 o 
 -12   6   4     4503.77     4133.02     79.42 o 
 -10   6   4    27889.54    26057.95    332.54 o 
  -8   6   4     5781.14     6545.58    117.67 o 
  -6   6   4    49997.21    52705.20   1136.16 o 
  -4   6   4    51188.68    47063.68    630.82 o 
  -2   6   4      194.26      889.67    157.88 o 
   0   6   4    63039.34    60189.48   1127.79 o 
   2   6   4    15113.99    13305.03    228.83 o 
   4   6   4     1731.51     3252.81    262.19 o 
   6   6   4     1497.81     1629.12     54.32 o 
   8   6   4     2795.44     3155.94    157.96 o 
  10   6   4     2169.84     2123.79     69.06 o 
  12   6   4    19588.32    19268.54    277.25 o 
  14   6   4       67.28      470.03     60.88 o 
  16   6   4    24350.04    24328.67    395.37 o 
  18   6   4    17037.15    15703.25    353.91 o 
  20   6   4       52.56      671.51    118.67 o 
  22   6   4     8553.51     7682.78    232.52 o 
  24   6   4     1454.31     1434.43    130.62 o 
  26   6   4       92.65      299.06    143.66 o 
 -29   7   4    11218.47    10763.59    267.20 o 
 -27   7   4     1744.43     2060.75    108.65 o 
 -25   7   4     9441.76    10130.03    300.05 o 
 -23   7   4    12569.09    11989.75    370.32 o 
 -21   7   4      638.23     1409.13    152.91 o 
 -19   7   4    11658.67    11928.19    277.90 o 
 -17   7   4      242.12      381.79     44.37 o 
 -15   7   4      355.07      539.51     46.33 o 
 -13   7   4     3185.95     2797.97     74.59 o 
 -11   7   4     3806.40     3763.38    104.30 o 
  -9   7   4     3232.35     3149.54    133.02 o 
  -7   7   4    61389.11    54913.49    619.08 o 
  -5   7   4     1303.16     3970.18   1531.33 o 
  -3   7   4    45178.17    44191.99   1093.58 o 
  -1   7   4    41655.72    37398.43    505.01 o 
   1   7   4      581.92     1175.57    181.35 o 
   3   7   4     6004.08     5241.94     99.47 o 
   5   7   4      996.80      975.22     48.84 o 
   7   7   4        2.93        7.60     39.18 o 
   9   7   4     2263.67     2159.90     67.32 o 
  11   7   4     1425.98     1248.25     77.77 o 
  13   7   4     6291.99     6970.17    148.49 o 
  15   7   4    10361.64     9468.16    265.45 o 
  17   7   4       11.36      659.74    113.19 o 
  19   7   4    11635.82    11757.75    292.94 o 
  21   7   4     3939.61     3784.22    170.72 o 
  23   7   4      792.72     1256.28    136.02 o 
  25   7   4     1964.29     2022.00    144.65 o 
 -28   8   4     1499.53     2006.25    247.43 o 
 -26   8   4     9014.64     8617.57    211.81 o 
 -24   8   4      401.59     1206.37    218.80 o 
 -22   8   4    12176.04    13116.44    516.13 o 
 -20   8   4     3124.06     2897.01    107.34 o 
 -18   8   4      795.03     1941.52    253.34 o 
 -16   8   4     2161.76     2302.63     71.83 o 
 -14   8   4      196.01      255.37     49.09 o 
 -12   8   4      459.27      511.07     68.44 o 
 -10   8   4    23980.13    20892.58    327.31 o 
  -8   8   4       47.56      732.94    251.46 o 
  -6   8   4    10737.12    10604.79    229.38 o 
  -4   8   4    46628.29    43786.32    562.86 o 
   0   8   4    16159.04    15093.15    228.73 o 
   2   8   4    20569.93    19205.60    260.81 o 
   4   8   4     4653.08     5118.52    192.48 o 
   6   8   4      418.32      342.86     49.99 o 
   8   8   4      175.02      139.11     49.67 o 
  10   8   4     1495.33     1494.83     68.83 o 
  12   8   4    13326.31    12652.25    231.57 o 
  14   8   4      499.73      623.97     91.53 o 
  16   8   4    14900.99    15025.95    334.18 o 
  18   8   4     8708.32     8407.50    262.36 o 
  20   8   4       10.02      349.21    118.54 o 
  22   8   4     6267.55     6126.84    232.21 o 
  24   8   4       21.25      -31.58    133.11 o 
 -27   9   4     1733.20     1769.73    121.41 o 
 -25   9   4     6436.61     7160.57    420.82 o 
 -23   9   4     2962.58     2733.69    119.06 o 
 -21   9   4     2421.16     3230.14    208.40 o 
 -19   9   4    12535.19    12246.58    226.85 o 
 -17   9   4     1688.67     1636.58     74.74 o 
 -15   9   4     1150.48     1579.31    119.35 o 
 -13   9   4      194.59      221.67     53.98 o 
 -11   9   4     1552.91     2047.30    125.40 o 
  -9   9   4     6987.90     6301.93    134.23 o 
  -7   9   4    35302.20    33585.34    438.09 o 
  -5   9   4      342.52     1525.22    384.97 o 
  -3   9   4    12777.50    12341.59    212.08 o 
  -1   9   4    21192.03    20037.40    315.77 o 
   1   9   4     4539.20     6402.52    299.96 o 
   3   9   4     2766.26     2953.86    125.18 o 
   5   9   4     5613.96     5503.82    118.85 o 
   7   9   4     1113.20     1005.28     65.94 o 
   9   9   4     4633.45     4631.73    129.31 o 
  11   9   4      619.95      577.42     74.84 o 
  13   9   4     4306.41     4999.17    172.78 o 
  15   9   4     6883.67     6946.18    262.68 o 
  17   9   4      605.59      690.34    117.59 o 
  19   9   4    12130.05    12022.45    333.34 o 
  21   9   4      386.19      498.52    127.23 o 
 -26  10   4     4647.89     5073.10    199.87 o 
 -24  10   4     2662.74     3404.53    134.45 o 
 -22  10   4    10435.23    11311.63    232.22 o 
 -20  10   4      393.46      529.50     76.34 o 
 -18  10   4     1781.51     2508.49    204.34 o 
 -16  10   4     4271.00     4171.85    125.70 o 
 -14  10   4     1688.06     1565.96     85.97 o 
 -12  10   4     1313.10     1514.99     82.92 o 
 -10  10   4     9262.89     9431.16    185.10 o 
  -8  10   4     2881.09     3307.38    165.67 o 
  -6  10   4     4276.36     4232.84    167.58 o 
  -4  10   4    30113.58    29064.31    413.69 o 
  -2  10   4      519.27     2900.50    594.50 o 
   0  10   4     5080.40     5060.36    135.24 o 
   2  10   4     8561.24     8593.23    158.05 o 
   4  10   4     5320.27     5585.55    130.21 o 
   6  10   4      464.71      411.71     68.68 o 
   8  10   4      523.85      716.64     73.81 o 
  10  10   4      130.04      441.51     92.90 o 
  12  10   4     7000.46     7000.54    207.86 o 
  14  10   4        9.62       34.68     94.40 o 
  16  10   4     5660.52     6593.94    205.47 o 
  18  10   4     1119.64     1370.12    136.56 o 
  20  10   4       14.00      204.69    136.31 o 
 -25  11   4     4123.90     5649.69    277.15 o 
 -23  11   4      432.71      460.52    120.51 o 
 -21  11   4     1022.03     1968.31    309.05 o 
 -19  11   4     8016.91     8246.83    207.79 o 
 -17  11   4      353.08      301.20     79.25 o 
 -15  11   4      860.05     1395.41    163.57 o 
 -13  11   4      130.43      379.21     74.81 o 
 -11  11   4     1041.82     1463.73    158.98 o 
  -9  11   4     3617.33     3304.93    111.84 o 
  -7  11   4    16433.73    16607.57    261.18 o 
  -5  11   4     1491.02     2569.89    316.86 o 
  -3  11   4     1282.10     1445.76     86.49 o 
  -1  11   4    19828.76    19882.15    267.14 o 
   1  11   4     5394.88     6314.17    208.81 o 
   3  11   4      182.88      241.06     67.59 o 
   5  11   4     6546.32     6492.62    157.53 o 
   7  11   4     1995.02     2301.44     95.98 o 
   9  11   4     5255.47     4984.21    177.50 o 
  11  11   4       98.13        7.25     92.74 o 
  13  11   4     1682.30     2302.77    142.89 o 
  15  11   4     7890.58     8548.15    236.63 o 
  17  11   4      787.46      739.12    130.43 o 
  19  11   4     7809.03     8374.22    270.56 o 
 -22  12   4     6605.29     7102.06    253.49 o 
 -20  12   4       16.50     -205.13    128.26 o 
 -18  12   4     1961.17     2170.45    126.31 o 
 -16  12   4     1811.94     1592.27    109.51 o 
 -14  12   4      392.09      273.78     84.75 o 
 -12  12   4     1528.24     1733.79    100.64 o 
 -10  12   4     2135.85     2517.67    108.98 o 
  -8  12   4      950.21     1144.56     98.34 o 
  -6  12   4     1264.00     1310.57     87.46 o 
  -4  12   4    21866.65    22436.56    331.11 o 
  -2  12   4     2181.77     4025.07    251.65 o 
   0  12   4      945.79     1187.40    136.44 o 
   2  12   4     5241.39     5564.51    174.22 o 
   4  12   4     1886.18     2096.23    135.41 o 
   6  12   4      836.06      910.13    121.40 o 
   8  12   4      377.50      569.04    118.54 o 
  10  12   4        7.08      226.07    115.51 o 
  12  12   4     1883.65     2161.68    170.63 o 
  14  12   4       85.01       21.65    137.94 o 
  16  12   4     4095.37     4621.98    242.46 o 
 -19  13   4     6273.84     6691.17    250.08 o 
 -17  13   4      155.88      147.45    193.05 o 
 -15  13   4       97.68       13.57    185.54 o 
 -13  13   4      401.90      543.32    209.69 o 
 -11  13   4     2816.87     2893.17    125.51 o 
  -9  13   4      413.64      322.12     96.84 o 
  -7  13   4     6777.55     7325.32    165.78 o 
  -5  13   4      599.68     1265.49    137.45 o 
  -3  13   4      426.99      555.79    113.38 o 
  -1  13   4     9309.07     9954.95    211.51 o 
   1  13   4     1548.67     2054.90    157.24 o 
   3  13   4      160.43      301.54    123.39 o 
   5  13   4      685.67      884.03    127.77 o 
   7  13   4     1137.93     1297.84    138.96 o 
   9  13   4      842.73      717.90    173.35 o 
  11  13   4       32.67     -102.80    137.29 o 
  13  13   4     2069.60     2800.51    190.82 o 
 -16  14   4      952.70      737.69    141.02 o 
 -14  14   4       42.23      -93.02    134.57 o 
 -12  14   4     1824.94     2082.61    179.96 o 
 -10  14   4     1577.25     2017.78    151.51 o 
  -8  14   4       15.83      537.03    133.03 o 
  -6  14   4      153.79       25.79    132.48 o 
  -4  14   4     7386.77     8496.62    391.26 o 
  -2  14   4     1631.81     2025.00    152.18 o 
   0  14   4       18.32       63.01    224.03 o 
   2  14   4     5085.38     5386.95    260.82 o 
   4  14   4     3122.66     3371.88    200.32 o 
   6  14   4      297.83      216.35    128.71 o 
   8  14   4     1067.75     1173.30    145.25 o 
  10  14   4       24.38      -47.01    130.42 o 
 -11  15   4      707.61      646.55    123.80 o 
  -9  15   4       94.12       74.38    137.89 o 
  -7  15   4     3014.91     3719.42    187.31 o 
  -5  15   4       46.66      207.23    133.18 o 
  -3  15   4     1029.76      961.03    144.43 o 
  -1  15   4     2702.09     3163.53    200.84 o 
   1  15   4     1066.82     1411.17    172.08 o 
   3  15   4      445.91      467.50    158.09 o 
   5  15   4      776.92      912.65    165.40 o 
 -33   1   5      327.20      588.50    111.38 o 
 -31   1   5        4.01       85.93     95.71 o 
 -29   1   5      173.74      212.55     75.80 o 
 -27   1   5       36.33      129.40     63.85 o 
 -25   1   5       32.83       82.24     48.62 o 
 -23   1   5     2126.27     2035.48     61.34 o 
 -21   1   5        1.17       25.44     36.09 o 
 -19   1   5      172.11      259.67     34.77 o 
 -17   1   5       84.24      109.50     21.87 o 
 -15   1   5     3159.37     3179.69     58.49 o 
 -13   1   5     3785.58     3842.99     71.49 o 
 -11   1   5     1491.19     1768.10     51.33 o 
  -9   1   5     1761.31     2072.02     48.73 o 
  -7   1   5     4866.06     5381.33     78.48 o 
  -5   1   5     1005.03     1290.95     27.61 o 
  -3   1   5     9136.09    11114.10    120.11 o 
  -1   1   5    19455.97    21241.94    263.58 o 
   1   1   5     1892.52     1999.15     44.24 o 
   3   1   5      897.56     1031.07     33.51 o 
   5   1   5     1249.44     1331.22     45.88 o 
   7   1   5     2781.84     2928.17     69.50 o 
   9   1   5       97.22       89.95     28.81 o 
  11   1   5     1086.31     1182.37     54.40 o 
  13   1   5     2324.43     2186.51     76.07 o 
  15   1   5        5.21       -7.81     47.10 o 
  17   1   5     5078.81     4654.95    127.41 o 
  19   1   5      160.19      113.97     68.25 o 
  21   1   5        0.72      -19.94     79.21 o 
  23   1   5       27.46       50.89     84.72 o 
  25   1   5       10.13      -63.28     90.76 o 
  27   1   5        7.37      -46.21     95.83 o 
 -34   2   5       44.31      106.28    107.66 o 
 -32   2   5       18.32       58.89    101.32 o 
 -30   2   5      654.42      720.30    104.21 o 
 -28   2   5      166.56      228.35     65.15 o 
 -26   2   5       62.78       57.08     49.87 o 
 -24   2   5      345.13      419.52     43.86 o 
 -22   2   5       16.05       -5.13     26.76 o 
 -20   2   5    12107.19    11076.05    150.38 o 
 -18   2   5     5085.82     4789.25     94.40 o 
 -16   2   5    11183.44    11283.89    153.18 o 
 -14   2   5     4777.67     4171.72     77.83 o 
 -12   2   5    10940.47    10193.84    149.46 o 
 -10   2   5     2560.50     2918.43     63.70 o 
  -8   2   5     2665.95     2452.27     56.13 o 
  -6   2   5     4801.70     4473.40     69.36 o 
  -4   2   5    14190.94    15817.03    186.45 o 
  -2   2   5     3144.38     3136.96     48.79 o 
   0   2   5      952.47     1095.99     28.71 o 
   2   2   5      854.61      943.42     37.95 o 
   4   2   5     5532.30     5616.74     97.90 o 
   6   2   5     4127.12     3611.28     88.74 o 
   8   2   5     5361.01     5563.35    106.83 o 
  10   2   5     1063.45     1237.72     45.42 o 
  12   2   5     2772.62     2467.04     72.39 o 
  14   2   5     5156.26     4810.41    104.50 o 
  16   2   5     2782.16     2775.86     92.64 o 
  18   2   5     1534.68     1471.77     79.61 o 
  20   2   5        4.67       -1.55     69.23 o 
  22   2   5      660.47      523.48     90.50 o 
  24   2   5      740.70      717.17     96.21 o 
  26   2   5      119.11      129.78    153.40 o 
 -33   3   5       96.80      149.18    108.61 o 
 -31   3   5     1039.15      950.36    113.05 o 
 -29   3   5     1101.40     1303.59    147.00 o 
 -27   3   5       65.03       84.03     58.14 o 
 -25   3   5      194.04      302.66     51.79 o 
 -23   3   5       51.05       37.14     37.62 o 
 -21   3   5       22.08       12.34     31.60 o 
 -19   3   5    12207.59    12113.72    151.36 o 
 -17   3   5    24892.15    22983.93    305.92 o 
 -15   3   5    15391.02    14164.29    176.66 o 
 -13   3   5    14021.49    14809.52    181.45 o 
 -11   3   5    13711.75    12481.35    167.05 o 
  -9   3   5    17036.01    16091.40    227.21 o 
  -7   3   5     6921.15     7473.16    127.42 o 
  -5   3   5      923.06     1227.64     42.91 o 
  -3   3   5      571.48      785.12     27.89 o 
  -1   3   5     2718.95     2330.79     46.92 o 
   1   3   5    12043.31    11146.21    196.24 o 
   3   3   5    12098.88    11539.63    166.84 o 
   5   3   5     2009.85     1947.28     61.15 o 
   7   3   5    14654.84    14245.94    217.79 o 
   9   3   5     9371.93     8416.73    135.40 o 
  11   3   5    11026.19    10532.70    163.79 o 
  13   3   5      547.88      593.83     54.40 o 
  15   3   5      597.96      600.31     59.51 o 
  17   3   5     4701.52     4062.50    111.79 o 
  19   3   5       86.90       94.20     67.13 o 
  21   3   5      622.85      544.71     86.69 o 
  23   3   5       88.15       25.86     85.63 o 
  25   3   5      309.91      163.15    110.21 o 
 -32   4   5     1728.19     1653.46    127.47 o 
 -30   4   5     1552.46     1613.07    121.68 o 
 -28   4   5      425.34      326.62     78.38 o 
 -26   4   5      206.29      257.68     67.51 o 
 -24   4   5     1115.81     1154.93     85.22 o 
 -22   4   5      109.25      125.20     36.78 o 
 -20   4   5     1062.12     1053.37     42.20 o 
 -18   4   5     1598.06     1552.26     48.66 o 
 -16   4   5    17443.98    17412.53    214.62 o 
 -14   4   5    18990.70    17847.87    217.02 o 
 -12   4   5    16130.21    15168.72    190.50 o 
 -10   4   5      572.92      502.50     34.11 o 
  -8   4   5    23657.36    24893.33    392.75 o 
  -6   4   5     2376.84     1936.62     51.29 o 
  -4   4   5       12.46       -9.39     27.07 o 
  -2   4   5     9786.87     8865.99    133.16 o 
   0   4   5     6813.37     6936.80    123.92 o 
   2   4   5     5323.80     5419.66    104.88 o 
   4   4   5    22448.23    22034.70    300.79 o 
   6   4   5     9431.02     8697.34    129.22 o 
   8   4   5     4843.64     4932.76     98.50 o 
  10   4   5     9156.98     8890.46    157.20 o 
  12   4   5    10335.39     9442.56    167.04 o 
  14   4   5     2426.25     2332.30     79.10 o 
  16   4   5       93.06      -14.68     57.66 o 
  18   4   5      534.99      435.34     66.37 o 
  20   4   5       38.21      103.54     77.77 o 
  22   4   5      900.48      772.63    111.54 o 
  24   4   5      783.03      799.08    117.57 o 
  26   4   5      832.02      844.31    124.32 o 
 -33   5   5       67.54      106.59    206.81 o 
 -31   5   5      442.52      256.65    108.55 o 
 -29   5   5     2368.19     2397.41    133.03 o 
 -27   5   5      451.29      383.57     74.16 o 
 -25   5   5      949.52      977.26     76.63 o 
 -23   5   5     2303.67     2144.01     72.49 o 
 -21   5   5      269.92      249.09     39.79 o 
 -19   5   5     1458.25     1585.67     52.30 o 
 -17   5   5    17258.71    16235.46    194.15 o 
 -15   5   5    16142.84    15590.03    196.58 o 
 -13   5   5     7620.62     7577.34    118.12 o 
 -11   5   5    16745.85    15158.55    216.28 o 
  -9   5   5    19785.45    19589.64    254.44 o 
  -7   5   5     3793.01     4019.37     81.81 o 
  -5   5   5     3991.46     4001.26     81.86 o 
  -3   5   5     3530.78     3623.37    109.37 o 
  -1   5   5     5743.19     5708.12    121.57 o 
   1   5   5    17450.79    15887.88    243.40 o 
   3   5   5     6367.56     5815.00    106.96 o 
   5   5   5     1526.02     1496.36     48.61 o 
   7   5   5     9740.55     9410.21    151.00 o 
   9   5   5     4494.82     4413.67     98.51 o 
  11   5   5     6682.82     6613.02    125.49 o 
  13   5   5     1840.59     1810.47     73.11 o 
  15   5   5     4948.28     4738.23    118.19 o 
  17   5   5      961.62      786.37     69.27 o 
  19   5   5      982.47      952.64     84.05 o 
  21   5   5     1031.74      994.71    147.51 o 
  23   5   5      394.32      410.78    112.09 o 
  25   5   5      778.13      767.36    124.09 o 
 -32   6   5     1582.04     1487.50    131.87 o 
 -30   6   5      185.38       88.91    107.97 o 
 -28   6   5      458.50      415.63     94.75 o 
 -26   6   5      159.95      134.81     70.83 o 
 -24   6   5       21.43       20.80     64.45 o 
 -22   6   5     6313.92     5992.04    131.01 o 
 -20   6   5     3192.66     3028.07     72.32 o 
 -18   6   5      187.50      108.21     37.48 o 
 -16   6   5    15565.64    15010.38    195.25 o 
 -14   6   5    14879.78    13992.34    194.71 o 
 -12   6   5    15589.30    14241.88    196.35 o 
 -10   6   5     2048.62     1973.32     58.23 o 
  -8   6   5     8715.89     8462.19    120.54 o 
  -6   6   5      983.25      774.28     42.15 o 
  -4   6   5      714.62      736.95     55.31 o 
  -2   6   5     7788.42     7111.33    137.08 o 
   0   6   5     3312.97     3193.03     85.83 o 
   2   6   5       10.63      -74.66     37.33 o 
   4   6   5     9441.11     8118.46    121.91 o 
   6   6   5     8149.26     7756.32    127.04 o 
   8   6   5      194.38      196.96     47.07 o 
  10   6   5      380.16      385.88     51.96 o 
  12   6   5     8651.19     7955.05    154.87 o 
  14   6   5     6816.40     6265.13    139.13 o 
  16   6   5      100.42       -5.93     63.17 o 
  18   6   5      338.10      273.54     77.28 o 
  20   6   5      237.62       72.37    103.67 o 
  22   6   5     1008.78      872.64    159.20 o 
  24   6   5     1251.68     1224.44    130.40 o 
 -31   7   5      422.30      521.27    137.78 o 
 -29   7   5     2136.76     2072.14    156.70 o 
 -27   7   5      596.16      508.80    108.40 o 
 -25   7   5     1620.17     1386.01     93.76 o 
 -23   7   5     1069.20      821.64     76.01 o 
 -21   7   5      479.83      338.08     82.95 o 
 -19   7   5     2580.84     2858.31     80.14 o 
 -17   7   5    14721.36    13883.42    247.60 o 
 -15   7   5     7463.20     6933.44    127.52 o 
 -13   7   5     4672.32     4270.58    113.33 o 
 -11   7   5    10535.48     9750.38    151.09 o 
  -9   7   5    18182.31    17049.28    218.40 o 
  -7   7   5      668.32      834.81     51.53 o 
  -5   7   5     1244.67     1377.21     65.18 o 
  -3   7   5       31.21       13.62     39.54 o 
  -1   7   5     3604.08     3579.21     99.68 o 
   1   7   5    19684.45    18647.43    314.02 o 
   3   7   5     2058.86     1748.68     64.01 o 
   5   7   5     2270.99     2240.02     75.23 o 
   7   7   5    16147.81    14642.28    233.86 o 
   9   7   5     4005.33     4148.57    108.38 o 
  11   7   5     3529.52     3492.20    112.38 o 
  13   7   5      572.46      354.18     75.59 o 
  15   7   5     6205.16     5976.57    151.85 o 
  17   7   5     2106.64     1974.62    124.45 o 
  19   7   5      102.14      148.93    109.99 o 
  21   7   5      919.79      729.44    127.08 o 
  23   7   5        3.89     -151.32    118.37 o 
 -30   8   5      230.33      271.32    121.06 o 
 -28   8   5      132.06       53.50    116.48 o 
 -26   8   5        3.82       18.07     97.21 o 
 -24   8   5      583.38      632.39     81.51 o 
 -22   8   5     1670.04     1427.48    105.38 o 
 -20   8   5    10491.08     9815.87    221.15 o 
 -18   8   5      804.15      927.33     59.86 o 
 -16   8   5     9187.22     8060.51    152.42 o 
 -14   8   5    19022.58    16926.25    249.61 o 
 -12   8   5     6976.58     6594.81    156.38 o 
 -10   8   5     2121.91     2063.57     73.33 o 
  -8   8   5     5089.18     4328.84    106.61 o 
  -6   8   5     5060.78     4528.60    162.72 o 
  -4   8   5       57.55      -30.14     43.62 o 
  -2   8   5    12076.31    11172.01    216.10 o 
   0   8   5     2586.51     2252.38    112.09 o 
   2   8   5       37.51     -103.32     51.66 o 
   4   8   5    15219.85    14422.26    236.64 o 
   6   8   5     9914.29     9317.53    170.39 o 
   8   8   5     5379.24     4856.13    130.68 o 
  10   8   5     1145.58     1245.71     78.99 o 
  12   8   5     6955.21     6505.74    154.78 o 
  14   8   5     1606.55     1471.61    100.58 o 
  16   8   5      160.10      414.26    112.03 o 
  18   8   5      207.53      178.16    123.45 o 
  20   8   5      172.45      167.40    117.52 o 
  22   8   5     2162.35     2415.67    159.30 o 
 -27   9   5       71.01      -73.59    117.84 o 
 -25   9   5      219.51      189.49    119.33 o 
 -23   9   5      281.89      291.38     80.05 o 
 -21   9   5     1537.24     1473.90     83.39 o 
 -19   9   5     4365.44     4161.43    148.48 o 
 -17   9   5     5161.48     5027.93    138.01 o 
 -15   9   5      989.48      821.64     71.95 o 
 -13   9   5      651.22      613.37     67.73 o 
 -11   9   5      807.52      845.22     69.22 o 
  -9   9   5    14072.37    12902.05    210.88 o 
  -7   9   5      454.15      525.53     58.50 o 
  -5   9   5     1124.33      881.58     61.92 o 
  -3   9   5     2302.11     2407.38     86.32 o 
  -1   9   5      575.02      679.78     72.06 o 
   1   9   5     5390.15     5180.90    135.67 o 
   3   9   5       54.93       53.89     46.19 o 
   5   9   5        0.41      -44.35     63.07 o 
   7   9   5     7656.57     6625.81    172.63 o 
   9   9   5     6330.19     6266.84    153.92 o 
  11   9   5     1030.24     1018.45     83.02 o 
  13   9   5      348.45      487.27     97.27 o 
  15   9   5     1298.68     1373.64    129.46 o 
  17   9   5      693.64      955.20    127.95 o 
  19   9   5       73.28       67.06    119.78 o 
  21   9   5     1020.29      939.40    138.15 o 
 -26  10   5        8.94       31.55    119.26 o 
 -24  10   5     2527.39     2810.52    163.32 o 
 -22  10   5      217.55      152.97    113.60 o 
 -20  10   5     2616.08     2775.16    100.18 o 
 -18  10   5        7.54        4.72     70.74 o 
 -16  10   5      123.05       32.05     69.38 o 
 -14  10   5     5905.35     5450.19    140.97 o 
 -12  10   5       60.97      132.94     66.62 o 
 -10  10   5      425.70      491.61     65.15 o 
  -8  10   5      415.30      377.40     62.15 o 
  -6  10   5     2108.18     2203.60     82.54 o 
  -4  10   5      484.98      419.00     62.22 o 
  -2  10   5     6940.41     7127.06    134.21 o 
   0  10   5       42.55       25.14     50.19 o 
   2  10   5      438.28      346.79     62.68 o 
   4  10   5     4339.44     4032.87    130.31 o 
   6  10   5     5210.28     5021.83    154.57 o 
   8  10   5      679.68      499.31     86.13 o 
  10  10   5      897.08      771.26     93.47 o 
  12  10   5     1234.38     1288.88    110.50 o 
  14  10   5      651.47      603.47    105.18 o 
  16  10   5      776.18      917.23    129.75 o 
  18  10   5      483.41      488.57    126.77 o 
  20  10   5      394.95      360.47    129.78 o 
 -25  11   5      822.78      884.73    130.33 o 
 -23  11   5      876.24      740.24    128.21 o 
 -21  11   5       26.66        1.68    111.67 o 
 -19  11   5     3106.56     2995.24    149.54 o 
 -17  11   5     3772.37     3427.21    115.15 o 
 -15  11   5      594.74      515.96     77.33 o 
 -13  11   5       39.41       30.46     70.78 o 
 -11  11   5     1311.68     1237.51     82.79 o 
  -9  11   5     2669.90     2391.61     88.88 o 
  -7  11   5     1311.26     1274.10     76.49 o 
  -5  11   5      409.60      473.17     66.84 o 
  -3  11   5      637.38      517.91     70.26 o 
  -1  11   5       23.72        3.76     65.33 o 
   1  11   5     5114.63     5195.65    138.47 o 
   3  11   5       80.82       65.42     61.78 o 
   5  11   5       16.67       -8.32     83.75 o 
   7  11   5     4204.21     4000.03    147.21 o 
   9  11   5     1367.22     1295.89    113.54 o 
  11  11   5       58.34      -50.79     97.97 o 
  13  11   5      871.65      925.31    112.97 o 
  15  11   5      652.60      580.39    126.65 o 
  17  11   5      653.13      675.60    132.98 o 
 -22  12   5     2973.97     3201.56    162.47 o 
 -20  12   5      747.32      788.59    106.87 o 
 -18  12   5      877.20     1034.47    126.14 o 
 -16  12   5        6.97      -72.93     98.61 o 
 -14  12   5     1353.92     1205.90    103.02 o 
 -12  12   5      187.75       82.57     88.11 o 
 -10  12   5     1094.20     1081.49     83.94 o 
  -8  12   5        4.32      -81.94     66.45 o 
  -6  12   5     1440.05     1517.73     94.29 o 
  -4  12   5      167.84      283.65     81.62 o 
  -2  12   5     1262.29     1443.06     87.12 o 
   0  12   5     1406.20     1610.27    102.50 o 
   2  12   5      688.26      967.76    137.47 o 
   4  12   5      707.29      642.32     95.62 o 
   6  12   5     1721.77     1901.05    113.78 o 
   8  12   5     1388.93     1508.85    120.83 o 
  10  12   5       99.46      -24.98    163.04 o 
  12  12   5      346.24      230.41    120.25 o 
  14  12   5      295.69      333.50    125.00 o 
 -19  13   5      534.32      496.78    136.61 o 
 -17  13   5      186.40       64.50    169.08 o 
 -15  13   5     1642.86     1797.03    153.56 o 
 -13  13   5      581.61      417.44    117.07 o 
 -11  13   5       54.48        9.25    111.58 o 
  -9  13   5      263.22      399.27    102.20 o 
  -7  13   5      736.16      865.29    106.99 o 
  -5  13   5      447.77      671.16    150.14 o 
  -3  13   5      719.59      922.41    111.40 o 
  -1  13   5      811.28     1147.00    115.51 o 
   1  13   5     2314.12     2609.17    127.09 o 
   3  13   5      182.14      151.31    117.16 o 
   5  13   5      384.74      425.54    148.07 o 
   7  13   5       13.85     -104.60    195.75 o 
   9  13   5       73.00       64.37    278.96 o 
  11  13   5       25.94     -172.74    141.97 o 
  13  13   5      333.10      367.16    150.49 o 
 -16  14   5      414.10      424.63    200.88 o 
 -14  14   5      251.02      166.84    132.87 o 
 -12  14   5        4.35      -84.90    200.79 o 
 -10  14   5     1802.58     1849.59    155.31 o 
  -8  14   5       43.36      -63.11    109.24 o 
  -6  14   5     1464.66     1525.11    127.07 o 
  -4  14   5       44.97     -199.06    127.02 o 
  -2  14   5      610.46      746.29    136.25 o 
   0  14   5      216.40      385.83    193.75 o 
   2  14   5      722.07      650.78    153.39 o 
   4  14   5      834.36      772.19    156.24 o 
   6  14   5        8.40       77.86    129.06 o 
   8  14   5     1247.64     1501.58    219.16 o 
  -9  15   5      317.51      304.93    120.96 o 
  -7  15   5      364.36      414.28    140.44 o 
  -5  15   5      143.62       57.72    137.53 o 
  -3  15   5      692.97      898.82    142.69 o 
  -1  15   5      365.31      447.69    163.26 o 
   1  15   5      719.87      805.43    161.65 o 
   3  15   5      168.82      116.02    306.16 o 
 -34   0   6      986.91     1113.63    214.42 o 
 -32   0   6      930.99      796.42    156.03 o 
 -30   0   6     7308.81     6265.64    454.44 o 
 -28   0   6     2778.04     2575.19    172.25 o 
 -26   0   6     8398.55     8216.48    248.03 o 
 -24   0   6      721.88      661.87     92.34 o 
 -22   0   6     5851.28     6232.19    164.19 o 
 -20   0   6    61164.03    58847.21   1059.15 o 
 -18   0   6     1382.89     1185.84     66.37 o 
 -16   0   6    69556.73    70697.05   1277.18 o 
 -14   0   6    28885.05    28538.16    535.67 o 
 -12   0   6    20372.27    21077.08    402.29 o 
 -10   0   6   112289.03   118425.18   2123.77 o 
  -8   0   6    25352.54    26036.95    386.74 o 
  -6   0   6   127346.87   146057.05   1768.25 o 
  -4   0   6      391.99      692.87     28.27 o 
  -2   0   6    18087.09    19145.87    229.05 o 
   0   0   6    45114.33    47542.38    703.00 o 
   2   0   6    58046.74    59277.73    950.53 o 
   4   0   6    11384.99    12399.72    257.31 o 
   6   0   6    76741.44    81524.21   1734.60 o 
   8   0   6    68732.66    67929.16   1458.86 o 
  10   0   6    30795.15    30836.62    693.50 o 
  12   0   6      653.71      774.68     74.40 o 
  14   0   6     8231.46     8320.08    314.19 o 
  16   0   6     7216.31     7463.10    228.01 o 
  18   0   6    15719.51    15336.67    383.60 o 
  20   0   6     1423.71     1731.06    127.65 o 
  22   0   6     3555.92     3386.49    163.84 o 
  24   0   6     4530.42     4454.02    200.64 o 
  26   0   6     1353.93     1547.38    145.47 o 
 -35   1   6     1475.37     1475.84    127.73 o 
 -33   1   6     8494.46     7384.15    225.08 o 
 -31   1   6     3915.72     3705.38    159.09 o 
 -29   1   6     1054.99     1143.07    104.59 o 
 -27   1   6     1182.87     1173.91     79.11 o 
 -25   1   6      131.44      291.14     54.73 o 
 -23   1   6    25732.62    25029.88    341.95 o 
 -21   1   6       27.69      112.81     44.78 o 
 -19   1   6    48054.91    47669.71    664.40 o 
 -17   1   6    46568.72    45622.84    547.34 o 
 -15   1   6      217.46      767.92     30.87 o 
 -13   1   6   210576.59   221288.77   2958.30 o 
 -11   1   6      360.83      426.88     47.24 o 
  -9   1   6    20527.19    21428.75    287.54 o 
  -7   1   6    71870.36    76800.13    811.87 o 
  -5   1   6    79031.19    89591.23    867.99 o 
  -3   1   6    31412.78    34124.10    309.15 o 
  -1   1   6    65660.54    70159.27    655.53 o 
   1   1   6      121.25      119.44     23.77 o 
   3   1   6    58202.12    58839.16    681.08 o 
   5   1   6    78793.40    78479.34   1078.14 o 
   7   1   6    26110.22    25573.40    344.37 o 
   9   1   6    14040.80    13901.86    203.66 o 
  11   1   6    32915.01    32093.89    454.27 o 
  13   1   6    10690.09    11155.39    174.51 o 
  15   1   6     4884.69     4577.39    106.94 o 
  17   1   6     3473.43     3375.35    102.72 o 
  19   1   6       91.31       48.36     69.58 o 
  21   1   6    15694.59    15277.62    300.98 o 
  23   1   6       95.15      212.76     91.42 o 
  25   1   6     8978.83     9137.89    199.04 o 
 -34   2   6      331.05      476.87    113.74 o 
 -32   2   6      153.03      199.51    102.51 o 
 -30   2   6     4073.67     3737.41    159.35 o 
 -28   2   6     2576.39     2715.71    119.39 o 
 -26   2   6    10924.04    10607.70    169.98 o 
 -24   2   6      192.66      141.91     45.68 o 
 -22   2   6     4116.05     4358.34     83.82 o 
 -20   2   6    53313.29    49709.92    600.58 o 
 -18   2   6     1145.31     1317.55     50.29 o 
 -16   2   6    84488.55    84601.09   1004.53 o 
 -14   2   6    25610.39    24124.64    304.20 o 
 -12   2   6     6144.18     6471.07    107.41 o 
 -10   2   6    84893.91    86807.43   1040.82 o 
  -8   2   6    14984.89    15729.20    203.82 o 
  -6   2   6    24756.32    26955.13    278.66 o 
  -4   2   6      595.28      742.14     27.31 o 
  -2   2   6    12442.56    12698.41    147.56 o 
   0   2   6    47460.20    46848.56    539.06 o 
   2   2   6    78975.31    78308.03    945.45 o 
   4   2   6     6352.48     6977.22    117.57 o 
   6   2   6    76652.76    76269.59   1052.31 o 
   8   2   6    66987.34    66182.63    907.36 o 
  10   2   6    32995.35    33386.45    441.23 o 
  12   2   6     7081.72     6717.99    132.89 o 
  14   2   6     5533.26     5221.25    132.70 o 
  16   2   6     1632.42     1948.01     74.01 o 
  18   2   6    10841.63     9992.93    196.31 o 
  20   2   6     1046.83     1237.45     94.76 o 
  22   2   6     4555.89     4508.76    153.94 o 
  24   2   6     6636.25     6597.88    185.16 o 
  26   2   6      619.52      761.47    122.65 o 
 -33   3   6     7853.18     6547.74    285.31 o 
 -31   3   6     2217.46     2268.12    131.40 o 
 -29   3   6      180.11      166.27     83.61 o 
 -27   3   6     1280.65     1379.73    104.37 o 
 -25   3   6      124.70       32.58     44.52 o 
 -23   3   6    23974.92    22193.61    320.24 o 
 -21   3   6       44.25      -43.16     35.59 o 
 -19   3   6    34151.04    33297.50    410.26 o 
 -17   3   6    48672.20    44122.16    534.21 o 
 -15   3   6     2175.36     2008.02     59.21 o 
 -13   3   6   107729.58   109835.50   1306.78 o 
 -11   3   6      198.15      176.97     30.75 o 
  -9   3   6     1886.51     1797.20     53.47 o 
  -7   3   6    21773.63    22865.33    268.55 o 
  -5   3   6    14077.77    14059.17    171.54 o 
  -3   3   6    57929.00    58454.56    721.98 o 
  -1   3   6    22965.51    23150.67    269.23 o 
   1   3   6      111.97      244.41     48.41 o 
   3   3   6    46367.63    42757.52    555.33 o 
   5   3   6    46320.36    45149.13    627.46 o 
   7   3   6    14726.00    14498.43    209.61 o 
   9   3   6    13379.00    11891.08    193.29 o 
  11   3   6    13210.52    13239.76    212.62 o 
  13   3   6     4292.88     4182.68    106.20 o 
  15   3   6      790.34      781.07     65.30 o 
  17   3   6      458.13      438.48     81.88 o 
  19   3   6      795.28      863.90     79.69 o 
  21   3   6    13151.72    12497.30    262.66 o 
  23   3   6       88.57       97.60     91.14 o 
  25   3   6     4588.32     4717.57    189.40 o 
 -34   4   6      119.70      139.22    112.17 o 
 -32   4   6      296.00      350.96    115.33 o 
 -30   4   6     1280.91     1077.03    127.53 o 
 -28   4   6     1629.13     1762.13    104.83 o 
 -26   4   6     4479.92     4153.52    140.91 o 
 -24   4   6      890.34      805.38     58.10 o 
 -22   4   6    11227.09    10262.33    154.27 o 
 -20   4   6    30316.11    28043.91    333.54 o 
 -18   4   6      114.66      137.24     39.25 o 
 -16   4   6   124560.80   119861.99   1352.34 o 
 -14   4   6    16441.81    15110.26    191.98 o 
 -12   4   6    10212.64    10568.02    149.97 o 
 -10   4   6    56461.77    55180.23    725.94 o 
  -8   4   6      106.94      175.74     42.01 o 
  -6   4   6     2910.42     3004.30     79.24 o 
  -4   4   6     1004.31     1128.61     42.87 o 
  -2   4   6    20466.37    20930.23    281.40 o 
   0   4   6    45121.95    43395.12    600.56 o 
   2   4   6   108767.15   105987.93   1345.99 o 
   4   4   6     7232.34     6649.75    125.10 o 
   6   4   6    34671.88    33015.35    471.14 o 
   8   4   6    48570.21    47216.31    661.66 o 
  10   4   6    19455.60    18978.32    345.56 o 
  12   4   6     3186.07     2894.35    115.45 o 
  14   4   6     3871.03     3722.23    105.08 o 
  16   4   6      794.05      839.54     70.28 o 
  18   4   6     4139.21     3823.91    127.19 o 
  20   4   6      263.98      135.61     89.05 o 
  22   4   6     5448.88     4966.11    159.47 o 
  24   4   6     5490.66     5775.88    206.17 o 
 -33   5   6     3909.41     3664.96    228.03 o 
 -31   5   6      180.52      -42.56    104.36 o 
 -29   5   6       96.64      243.15     91.04 o 
 -27   5   6      161.84      126.72     83.87 o 
 -25   5   6     1775.66     1693.95     86.14 o 
 -23   5   6    13326.09    12338.89    179.59 o 
 -21   5   6     3414.88     3350.71     85.59 o 
 -19   5   6    12138.09    10735.37    142.79 o 
 -17   5   6    29152.01    26471.01    320.83 o 
 -15   5   6      670.18      920.96     50.41 o 
 -13   5   6    53512.81    52233.89    644.55 o 
 -11   5   6     3703.92     3090.96     72.32 o 
  -9   5   6     4096.79     3954.81     94.80 o 
  -7   5   6     1576.40     1557.96     51.16 o 
  -5   5   6     3764.71     3840.97     93.91 o 
  -3   5   6    20723.82    19727.04    321.98 o 
  -1   5   6    10995.60     9397.65    177.20 o 
   1   5   6     1215.20     1356.23     56.62 o 
   3   5   6    37885.62    34800.77    464.42 o 
   5   5   6    31863.56    30317.04    409.33 o 
   7   5   6    14891.32    13203.58    214.85 o 
   9   5   6    32271.58    29148.01    425.34 o 
  11   5   6    11108.33    10370.59    198.46 o 
  13   5   6     6269.84     5884.52    143.44 o 
  15   5   6      697.69      677.02     68.61 o 
  17   5   6       89.87      -38.28     65.82 o 
  19   5   6      954.00      932.15     87.54 o 
  21   5   6     8307.67     8047.09    212.70 o 
  23   5   6       36.81      -55.43    110.47 o 
 -32   6   6     2730.21     2525.06    165.12 o 
 -30   6   6      185.28       53.98    121.58 o 
 -28   6   6       84.69      -30.43     98.98 o 
 -26   6   6     2546.08     2586.19    132.77 o 
 -24   6   6     1323.50     1421.77     83.46 o 
 -22   6   6     5738.48     5313.69    163.78 o 
 -20   6   6    30473.07    27879.24    356.70 o 
 -18   6   6     1658.33     1500.77     54.06 o 
 -16   6   6    42161.51    39535.91    516.01 o 
 -14   6   6    43541.81    39696.05    562.52 o 
 -12   6   6     3276.29     2851.29     80.11 o 
 -10   6   6     9975.42     9492.29    190.24 o 
  -8   6   6     3154.73     3086.58     73.22 o 
  -6   6   6      790.62      815.88     53.34 o 
  -4   6   6     5542.68     5346.06    143.51 o 
  -2   6   6     2262.61     2245.69     83.38 o 
   0   6   6    35986.80    32867.11    473.36 o 
   2   6   6    17639.91    16193.16    252.79 o 
   4   6   6       16.73      -59.58     44.30 o 
   6   6   6    55678.30    50590.64    760.67 o 
   8   6   6    13042.71    12093.27    205.40 o 
  10   6   6       70.39      109.71     55.32 o 
  12   6   6     2081.66     1861.12     78.30 o 
  14   6   6       96.69      100.24     79.19 o 
  16   6   6        2.66      -30.68     65.68 o 
  18   6   6     1703.80     1495.46    139.62 o 
  20   6   6      361.97      380.62    113.23 o 
  22   6   6     4439.64     4435.51    236.81 o 
 -31   7   6      173.12      129.85    121.49 o 
 -29   7   6     1109.41     1333.96    130.40 o 
 -27   7   6      106.51       61.44     96.28 o 
 -25   7   6     1607.47     1690.93    124.93 o 
 -23   7   6     6829.92     6270.81    146.55 o 
 -21   7   6     3575.47     3418.89     97.55 o 
 -19   7   6    18637.83    16798.11    246.53 o 
 -17   7   6    15142.03    14041.28    213.17 o 
 -15   7   6      441.37      414.56     46.01 o 
 -13   7   6    22631.20    21066.21    320.47 o 
 -11   7   6    15349.42    13429.78    208.09 o 
  -9   7   6     1113.69     1071.21     58.52 o 
  -7   7   6     1387.37     1127.94     66.92 o 
  -5   7   6       52.71      -21.12     49.17 o 
  -3   7   6      118.38      -16.49     53.10 o 
  -1   7   6    48608.50    45494.56    705.93 o 
   1   7   6     2672.57     2616.59     91.40 o 
   3   7   6    27947.35    24660.75    368.54 o 
   5   7   6    17107.78    15974.46    274.53 o 
   7   7   6     5703.54     4991.56    117.83 o 
   9   7   6    26660.97    24645.88    395.23 o 
  11   7   6     2258.29     2403.48     93.58 o 
  13   7   6     1963.35     1736.39     93.87 o 
  15   7   6     1094.96     1026.64     88.64 o 
  17   7   6     1113.47     1088.34    109.96 o 
  19   7   6      870.58      774.94    122.18 o 
  21   7   6     2306.94     2466.16    157.32 o 
  23   7   6      120.98      177.30    125.66 o 
 -30   8   6       26.56      135.11    123.01 o 
 -28   8   6      304.16      320.72    121.30 o 
 -26   8   6     1137.00     1063.65    109.67 o 
 -24   8   6     2525.70     2544.91    109.00 o 
 -22   8   6     6466.17     5911.94    188.57 o 
 -20   8   6     6085.92     5627.02    141.27 o 
 -18   8   6     1689.20     1821.45     76.82 o 
 -16   8   6    24234.79    21586.13    332.36 o 
 -14   8   6    18020.52    16308.56    254.87 o 
 -12   8   6     3513.34     3035.96     80.68 o 
 -10   8   6     3135.92     2935.26    102.26 o 
  -8   8   6       36.23     -113.05     56.53 o 
  -6   8   6      947.84      815.59     67.84 o 
  -4   8   6     9221.24     8273.40    237.79 o 
  -2   8   6     7625.81     6961.50    212.48 o 
   0   8   6     8059.71     7247.10    160.98 o 
   2   8   6    16528.78    14797.34    245.55 o 
   4   8   6     1485.18     1344.78     66.89 o 
   6   8   6    27859.95    25835.31    414.53 o 
   8   8   6     9905.48     9348.42    207.92 o 
  10   8   6      366.32      261.57     70.36 o 
  12   8   6     3099.39     2909.02    106.55 o 
  14   8   6      202.99       87.98     82.20 o 
  16   8   6      942.55      879.80    120.87 o 
  18   8   6      234.43      192.35    117.95 o 
  20   8   6       13.79        1.23    119.13 o 
 -29   9   6     1281.99     1353.89    138.24 o 
 -27   9   6      453.39      344.60    121.18 o 
 -25   9   6     1474.30     1435.79    132.43 o 
 -23   9   6     2974.00     2959.54    116.99 o 
 -21   9   6     1798.42     1924.15     96.30 o 
 -19   9   6    11961.57    11000.65    207.86 o 
 -17   9   6    18772.95    18263.22    309.83 o 
 -15   9   6     1315.32     1109.35     89.31 o 
 -13   9   6     5545.82     4934.24    148.51 o 
 -11   9   6    14845.19    13586.57    242.60 o 
  -9   9   6     6547.63     5715.10    143.29 o 
  -7   9   6       11.51     -126.30     63.15 o 
  -5   9   6     3089.34     3181.19    112.85 o 
  -3   9   6      163.11       79.16     69.41 o 
  -1   9   6    22223.91    20351.61    645.14 o 
   1   9   6     1637.15     1631.69     85.75 o 
   3   9   6    16290.57    15012.76    271.59 o 
   5   9   6     6285.70     5794.46    163.65 o 
   7   9   6       38.18      -26.42     67.58 o 
   9   9   6    18513.90    17514.11    303.83 o 
  11   9   6       88.81       41.57     75.82 o 
  13   9   6        2.24      -90.17     75.37 o 
  15   9   6      951.74     1003.86    126.84 o 
  17   9   6      335.06      172.91    122.18 o 
  19   9   6     2951.96     3259.72    173.02 o 
 -26  10   6      175.94      177.96    130.78 o 
 -24  10   6     1376.81     1375.89    133.53 o 
 -22  10   6     3729.40     3657.32    138.49 o 
 -20  10   6     4890.58     4717.06    139.73 o 
 -18  10   6      238.18      150.63     86.22 o 
 -16  10   6     5780.68     5430.35    164.52 o 
 -14  10   6    18795.54    17623.27    324.00 o 
 -12  10   6     3882.79     3368.64    124.73 o 
 -10  10   6      257.79      189.96     74.56 o 
  -8  10   6     5917.24     5464.84    144.23 o 
  -6  10   6     7241.72     6473.00    154.71 o 
  -4  10   6     6950.26     6576.32    154.76 o 
  -2  10   6      156.12       64.48     72.13 o 
   0  10   6    10630.28     9780.74    227.90 o 
   2  10   6    12298.21    11339.03    236.15 o 
   4  10   6      116.67       55.47     79.86 o 
   6  10   6    18820.90    17830.97    348.19 o 
   8  10   6       88.84       39.39     82.61 o 
  10  10   6       24.34       58.49     87.00 o 
  12  10   6     5650.14     5507.86    187.74 o 
  14  10   6      808.84      593.12    122.05 o 
  16  10   6       49.76     -128.02    120.05 o 
  18  10   6      127.85      135.67    125.29 o 
 -25  11   6     2165.17     2369.60    150.43 o 
 -23  11   6     2275.71     2823.79    156.16 o 
 -21  11   6     1343.06     1393.02    111.14 o 
 -19  11   6     3252.82     3294.78    143.27 o 
 -17  11   6    10382.78    10342.73    227.41 o 
 -15  11   6     1865.67     1774.41    108.00 o 
 -13  11   6     1366.93     1291.14    100.72 o 
 -11  11   6     7697.89     7584.72    189.13 o 
  -9  11   6    11306.35    10352.45    207.21 o 
  -7  11   6     3285.78     3254.88    112.93 o 
  -5  11   6     5881.74     5585.37    148.73 o 
  -3  11   6     1024.12     1001.36     84.52 o 
  -1  11   6     2851.43     2960.55    114.15 o 
   1  11   6        0.98      -76.98     70.78 o 
   3  11   6     9539.64     9812.19    228.94 o 
   5  11   6     3216.79     3313.21    131.81 o 
   7  11   6      268.44      176.86     89.54 o 
   9  11   6    12443.67    12896.79    278.19 o 
  11  11   6        3.25        3.92    100.83 o 
  13  11   6      933.90     1065.69    118.49 o 
  15  11   6      230.31      239.85    126.81 o 
 -22  12   6     1060.95     1276.16    135.83 o 
 -20  12   6     1907.02     2013.69    122.87 o 
 -18  12   6      334.36      107.25    105.74 o 
 -16  12   6     2876.74     2891.36    137.76 o 
 -14  12   6     6046.41     6337.67    179.90 o 
 -12  12   6     2280.58     2305.85    116.25 o 
 -10  12   6       58.68     -102.37     84.55 o 
  -8  12   6     4836.99     4556.26    140.11 o 
  -6  12   6     5210.39     4883.98    145.25 o 
  -4  12   6     4998.28     4910.23    144.90 o 
  -2  12   6       80.89        1.88     72.16 o 
   0  12   6      966.26     1134.06     90.88 o 
   2  12   6     5335.67     5329.94    212.03 o 
   4  12   6       95.72        0.66     90.01 o 
   6  12   6     7148.01     7295.67    200.29 o 
   8  12   6      267.58      222.54    117.06 o 
  10  12   6        0.03      -86.12    115.83 o 
  12  12   6     4452.68     4742.43    207.83 o 
  14  12   6     1607.96     1711.65    148.66 o 
 -19  13   6     3981.20     4420.11    230.19 o 
 -17  13   6     1679.37     1676.99    156.07 o 
 -15  13   6      443.49      184.88    128.03 o 
 -13  13   6     1124.35      912.14    141.29 o 
 -11  13   6     3948.75     4165.16    258.35 o 
  -9  13   6     1318.68     1258.84    104.61 o 
  -7  13   6     1586.02     1580.71    109.13 o 
  -5  13   6     1938.31     2255.39    115.56 o 
  -3  13   6        4.83       43.84     97.51 o 
  -1  13   6     6946.82     7240.74    202.65 o 
   1  13   6      153.93      114.82    117.56 o 
   3  13   6     4284.66     4644.23    207.55 o 
   5  13   6     3479.02     3672.94    214.60 o 
   7  13   6       28.81     -126.60    324.83 o 
   9  13   6     3078.19     3340.95    204.82 o 
  11  13   6      153.95      151.22    149.49 o 
 -16  14   6      126.55      -76.13    193.20 o 
 -14  14   6     4329.31     4687.60    220.93 o 
 -12  14   6     4244.65     4109.51    210.31 o 
 -10  14   6        2.16     -105.19    130.13 o 
  -8  14   6     1607.86     1678.24    152.84 o 
  -6  14   6     1650.08     1960.70    143.97 o 
  -4  14   6     1210.89     1336.56    151.34 o 
  -2  14   6      312.51      238.68    129.37 o 
   0  14   6      607.61      706.15    136.45 o 
   2  14   6      467.77      405.31    192.86 o 
   4  14   6      240.36      263.92    148.35 o 
   6  14   6     3270.90     3627.26    210.36 o 
  -9  15   6      839.68      948.15    129.48 o 
  -7  15   6      344.61      420.28    269.79 o 
  -5  15   6      293.04      287.99    173.25 o 
  -3  15   6        0.88      -90.44    173.94 o 
  -1  15   6     1428.09     1601.13    217.98 o 
   1  15   6       21.92       76.86    152.01 o 
 -35   1   7       19.13       95.57    109.14 o 
 -33   1   7        5.78      113.89    100.40 o 
 -31   1   7       18.85       25.93     78.01 o 
 -29   1   7        7.47       23.48     78.94 o 
 -27   1   7       21.21       30.39     65.52 o 
 -25   1   7       51.98      133.00     53.12 o 
 -23   1   7     3504.10     3444.32     97.39 o 
 -21   1   7     1552.94     1766.59     64.91 o 
 -19   1   7     3590.18     3326.79    104.05 o 
 -17   1   7        8.45       70.44     29.91 o 
 -15   1   7     3147.43     4361.88     89.26 o 
 -13   1   7     1094.09     2031.04    126.45 o 
 -11   1   7     1732.27     3439.59    162.09 o 
  -9   1   7      275.10     1028.12     73.26 o 
  -7   1   7     1087.15     4191.05    169.27 o 
  -5   1   7     6862.38     8073.95     83.37 o 
  -3   1   7    31351.31    33547.27    296.62 o 
  -1   1   7     7786.89     7717.25     85.25 o 
   1   1   7    13043.38    13454.28    144.80 o 
   3   1   7     7482.61     7635.36    106.58 o 
   5   1   7    10530.85    10946.35    179.15 o 
   7   1   7      549.77      512.02     41.26 o 
   9   1   7        2.09      288.11     57.99 o 
  11   1   7      692.28      842.66     66.02 o 
  13   1   7      204.89      535.75     87.94 o 
  15   1   7       13.08      112.85     69.14 o 
  17   1   7       15.53     -112.96     74.47 o 
  19   1   7      287.46      350.85     84.67 o 
  21   1   7      208.70      215.34     89.21 o 
  23   1   7      497.37      478.13     86.99 o 
  25   1   7       61.24       -1.27     85.82 o 
 -34   2   7      290.26      390.80    110.79 o 
 -32   2   7      270.65      438.93    103.86 o 
 -30   2   7      949.39     1029.78    107.70 o 
 -28   2   7      105.12      178.39     59.14 o 
 -26   2   7       11.29       24.00     47.10 o 
 -24   2   7     4265.63     3866.56     89.24 o 
 -22   2   7     7396.49     7265.70    120.59 o 
 -20   2   7      533.05      743.58     52.13 o 
 -18   2   7       36.31      609.03     45.46 o 
 -16   2   7      577.19      757.51     45.96 o 
 -14   2   7     1022.31     1191.01     47.27 o 
 -12   2   7     2097.86     3189.56    106.29 o 
 -10   2   7      332.63      349.71     24.66 o 
  -8   2   7      126.21      861.69     99.86 o 
  -6   2   7     4383.83     6515.67    154.30 o 
  -4   2   7    17403.15    17480.37    179.15 o 
  -2   2   7     8856.36     9156.93    109.30 o 
   0   2   7      156.55      203.41     24.14 o 
   2   2   7     8564.48     8761.10    129.00 o 
   4   2   7      941.86      996.66     54.86 o 
   6   2   7       23.72      121.79     39.07 o 
   8   2   7     6429.92     6273.71    134.58 o 
  10   2   7     2044.87     2209.17     82.57 o 
  12   2   7     1491.43     2169.73    158.70 o 
  14   2   7     1448.35     1990.38     90.65 o 
  16   2   7      258.84      264.85     66.14 o 
  18   2   7      304.51      220.49     94.28 o 
  20   2   7      731.58      827.31     94.32 o 
  22   2   7     1340.39     1450.96    128.77 o 
  24   2   7      507.97      532.63    101.38 o 
 -33   3   7      540.89      621.59    111.74 o 
 -31   3   7      183.59       58.55    105.47 o 
 -29   3   7      285.24      496.18     87.56 o 
 -27   3   7     1990.81     2028.19     70.81 o 
 -25   3   7     1772.92     1676.92     64.21 o 
 -23   3   7     3930.65     3773.35     88.63 o 
 -21   3   7      490.19      841.34     46.95 o 
 -19   3   7      716.46     1120.33     46.77 o 
 -17   3   7     1628.44     1695.71     50.03 o 
 -15   3   7        9.57       81.62     30.67 o 
 -13   3   7      452.47      521.65     39.45 o 
 -11   3   7       19.56     1974.26    265.19 o 
  -9   3   7    10271.21    10548.06    134.53 o 
  -7   3   7     4493.42     5254.27    108.37 o 
  -5   3   7     5135.42     5137.52     74.35 o 
  -3   3   7    15441.53    16718.08    203.25 o 
  -1   3   7     2940.74     3191.16    101.56 o 
   1   3   7    20950.69    20419.05    261.68 o 
   3   3   7        8.07       29.22     30.47 o 
   5   3   7      418.42      456.03     47.53 o 
   7   3   7       41.76      141.67     46.79 o 
   9   3   7     4051.72     3728.42    107.71 o 
  11   3   7     3112.15     3284.61    106.78 o 
  13   3   7      275.81      756.71    111.06 o 
  15   3   7      503.43      716.10     76.09 o 
  17   3   7      992.69     1223.29     87.10 o 
  19   3   7     1814.96     1955.94    141.83 o 
  21   3   7      403.41      400.19     92.45 o 
  23   3   7      810.69     1127.69    106.41 o 
 -34   4   7      193.51      590.48    114.27 o 
 -32   4   7      928.16     1300.65    119.89 o 
 -30   4   7     1423.89     1510.87    105.77 o 
 -28   4   7      811.08      798.88     90.95 o 
 -26   4   7     1953.25     2135.25     71.33 o 
 -24   4   7     2541.90     2660.21     93.32 o 
 -22   4   7     4951.27     4789.67     96.14 o 
 -20   4   7     1901.97     2045.70     59.61 o 
 -18   4   7     3502.92     3419.20     78.75 o 
 -16   4   7     6979.20     6919.37    108.14 o 
 -14   4   7      339.62      702.14     44.86 o 
 -12   4   7     5815.69     7730.61    131.55 o 
 -10   4   7      872.52     2159.45    135.62 o 
  -8   4   7     3208.84     3958.15    111.15 o 
  -6   4   7     6306.74     9600.25    191.55 o 
  -4   4   7    34426.29    32117.88    588.42 o 
  -2   4   7     9359.88     8861.03    137.57 o 
   0   4   7    14002.10    13699.77    195.64 o 
   2   4   7    19221.45    18372.28    257.47 o 
   4   4   7     3456.28     3044.07     76.96 o 
   6   4   7      147.16      760.97    106.22 o 
   8   4   7       37.30      388.16     67.56 o 
  10   4   7      624.28      796.61     78.97 o 
  12   4   7       74.30      527.44     80.05 o 
  14   4   7     2543.56     2688.33    100.62 o 
  16   4   7      437.40      678.22     90.48 o 
  18   4   7      611.45      736.40     84.49 o 
  20   4   7      858.93      878.12     91.22 o 
  22   4   7     1468.60     1412.29    107.76 o 
  24   4   7     1726.84     1771.27    139.27 o 
 -33   5   7     1280.67     1270.94    135.65 o 
 -31   5   7      513.77      674.24    113.30 o 
 -29   5   7     1597.41     1754.99    103.39 o 
 -27   5   7     6076.37     6252.09    147.07 o 
 -25   5   7     4715.02     4540.13    100.84 o 
 -23   5   7      650.02      871.79     54.80 o 
 -21   5   7      162.14      486.00     47.14 o 
 -19   5   7     5256.05     5130.28     97.07 o 
 -17   5   7    15077.80    14372.48    190.02 o 
 -15   5   7      179.61      204.30     36.63 o 
 -13   5   7      146.78       82.17     39.96 o 
 -11   5   7      277.09     2150.01    297.32 o 
  -9   5   7     6813.01     9006.34    175.30 o 
  -7   5   7     8884.56     9324.38    177.27 o 
  -5   5   7     9757.92    10394.72    210.63 o 
  -3   5   7    15546.44    16279.83    301.52 o 
  -1   5   7    20719.82    19792.49    324.96 o 
   1   5   7    18225.34    17443.05    291.23 o 
   3   5   7       13.04       80.70     61.99 o 
   5   5   7      395.87      487.32     59.63 o 
   7   5   7     2582.78     4010.08    163.55 o 
   9   5   7      191.05      922.87    139.46 o 
  11   5   7     3491.42     3356.34    128.79 o 
  13   5   7     1753.07     1854.78    100.89 o 
  15   5   7     1123.91     1643.71    101.06 o 
  17   5   7     4612.26     4892.54    160.76 o 
  19   5   7      941.19     1050.68     90.62 o 
  21   5   7     1580.50     1364.15    116.00 o 
  23   5   7      457.44      559.09    126.69 o 
 -32   6   7      734.09     1159.87    153.42 o 
 -30   6   7     3178.58     3463.28    147.66 o 
 -28   6   7     1417.86     1388.48    110.45 o 
 -26   6   7     2037.80     2360.51    102.25 o 
 -24   6   7     3808.33     4160.95    106.74 o 
 -22   6   7     5490.71     5555.24    118.91 o 
 -20   6   7      346.26      400.77     55.01 o 
 -18   6   7    12532.77    11979.81    186.45 o 
 -16   6   7     6086.35     5827.96    114.71 o 
 -14   6   7     3470.29     3855.49     99.77 o 
 -12   6   7     4178.16     4605.55    112.42 o 
 -10   6   7     1042.05     1269.21     63.05 o 
  -8   6   7      572.11     3003.52    353.98 o 
  -6   6   7    21866.68    24116.05    360.88 o 
  -4   6   7    32589.88    33630.87    597.49 o 
  -2   6   7    27191.16    25362.79    374.90 o 
   0   6   7     4485.04     4538.21    107.05 o 
   2   6   7     6616.97     6193.36    144.90 o 
   4   6   7     6623.80     6416.21    142.66 o 
   6   6   7      514.49     1101.16     68.64 o 
   8   6   7      596.59     2044.27    292.86 o 
  10   6   7      771.36      813.43     77.48 o 
  12   6   7     5479.29     5858.20    175.62 o 
  14   6   7     6523.18     6312.52    185.20 o 
  16   6   7     3310.71     3717.95    151.48 o 
  18   6   7      367.01      350.40     87.38 o 
  20   6   7     1274.08     1320.27    130.78 o 
  22   6   7     3715.18     3815.90    191.19 o 
 -31   7   7       30.77        1.29    120.61 o 
 -29   7   7      872.73      988.02    127.07 o 
 -27   7   7     3911.49     4329.69    196.47 o 
 -25   7   7     3018.30     3046.72    113.51 o 
 -23   7   7      241.75      369.29     71.18 o 
 -21   7   7      536.41     1462.39     98.00 o 
 -19   7   7    11815.90    11107.99    181.03 o 
 -17   7   7     1051.20     1173.34     64.28 o 
 -15   7   7     1165.14     1326.79     68.55 o 
 -13   7   7      300.53      326.57     52.46 o 
 -11   7   7       32.51      461.04     58.74 o 
  -9   7   7    13211.91    14068.79    233.08 o 
  -7   7   7    14697.70    16362.96    296.50 o 
  -5   7   7     8354.81     8746.12    213.65 o 
  -3   7   7    23213.30    23047.38    429.76 o 
  -1   7   7    24095.93    23572.23    394.48 o 
   1   7   7     5594.47     5382.30    124.15 o 
   3   7   7       28.96       25.13     56.31 o 
   5   7   7     1145.49     1267.75     75.10 o 
   7   7   7     1127.06     1170.60     82.59 o 
   9   7   7      362.19     1585.07    244.20 o 
  11   7   7     9531.01     8817.04    203.06 o 
  13   7   7      981.42     1038.59    102.13 o 
  15   7   7      788.83      818.54    104.03 o 
  17   7   7     2674.79     3060.48    122.83 o 
  19   7   7      875.13      941.62    128.06 o 
  21   7   7     1038.29      963.13    135.26 o 
 -30   8   7     3434.05     3885.54    178.64 o 
 -28   8   7      436.24      533.59    122.79 o 
 -26   8   7     1165.14     1093.49    110.80 o 
 -24   8   7     2302.34     2714.43    112.35 o 
 -22   8   7     2983.07     3410.85    111.10 o 
 -20   8   7      402.28      359.30     63.98 o 
 -18   8   7       18.24      157.05     60.05 o 
 -16   8   7      682.21      787.05     69.76 o 
 -14   8   7     1348.57     1541.82     77.98 o 
 -12   8   7     3830.45     4093.30    108.11 o 
 -10   8   7     5201.34     4796.02    125.26 o 
  -8   8   7      112.59     1132.46    107.58 o 
  -6   8   7     5222.95     5832.45    224.78 o 
  -4   8   7     9614.46     9392.64    239.07 o 
  -2   8   7    15360.05    14316.47    371.40 o 
   0   8   7     1044.54     1600.24     83.37 o 
   2   8   7     5179.89     5202.75    128.37 o 
   4   8   7     3444.08     3431.82    125.71 o 
   6   8   7      972.22     1066.63     88.21 o 
   8   8   7     1542.02     1631.45    114.64 o 
  10   8   7      114.35      114.50     81.40 o 
  12   8   7     2058.89     2488.07    162.71 o 
  14   8   7     3026.37     3245.97    127.63 o 
  16   8   7      317.23      342.08    116.31 o 
  18   8   7      832.39      937.30    132.17 o 
  20   8   7      938.15     1291.50    147.26 o 
 -29   9   7      286.37      776.86    191.54 o 
 -27   9   7     2112.41     2225.35    150.74 o 
 -25   9   7     2983.04     3197.06    243.01 o 
 -23   9   7       24.72      -79.79     77.21 o 
 -21   9   7     1870.11     1997.30    113.93 o 
 -19   9   7     3926.93     3969.32    111.68 o 
 -17   9   7        3.94      237.72     70.30 o 
 -15   9   7      145.95      310.88     69.39 o 
 -13   9   7     1967.86     1826.27    100.58 o 
 -11   9   7     1056.29     1495.40     91.01 o 
  -9   9   7     9259.94     9267.33    220.14 o 
  -7   9   7     1023.08     1488.69    147.10 o 
  -5   9   7      600.03      451.37     77.46 o 
  -3   9   7     4903.23     4510.18    241.40 o 
  -1   9   7     6266.57     7105.49    213.13 o 
   1   9   7     4335.14     4120.36    148.86 o 
   3   9   7      386.40      404.39     98.39 o 
   5   9   7     1746.68     1598.94    114.54 o 
   7   9   7     2909.76     2914.92    119.43 o 
   9   9   7      282.69      715.59    101.85 o 
  11   9   7     1358.28     1572.64     94.27 o 
  13   9   7      154.93      143.63     89.95 o 
  15   9   7      329.73      557.92    121.73 o 
  17   9   7     1887.73     1878.38    150.90 o 
  19   9   7     3083.46     3305.78    176.14 o 
 -26  10   7       44.51      -20.78    122.64 o 
 -24  10   7     1409.49     1470.37    113.86 o 
 -22  10   7     3046.64     3017.34    169.68 o 
 -20  10   7       11.00       19.10     78.69 o 
 -18  10   7      469.54      388.30     90.61 o 
 -16  10   7      596.04      742.35     91.44 o 
 -14  10   7      872.85     1083.36     95.22 o 
 -12  10   7     3032.54     3443.39    156.15 o 
 -10  10   7     1653.79     1483.47     91.60 o 
  -8  10   7       20.33      312.90     74.73 o 
  -6  10   7      610.12      960.30     91.47 o 
  -4  10   7     4005.07     4077.68    185.50 o 
  -2  10   7     4440.29     3800.93    307.01 o 
   0  10   7       78.57      222.37     85.61 o 
   2  10   7     5768.90     5438.58    189.05 o 
   4  10   7     4367.96     4131.71    169.41 o 
   6  10   7       25.06      156.68    101.00 o 
   8  10   7      247.55      233.90    119.13 o 
  10  10   7      371.97      361.03    100.67 o 
  12  10   7        7.18      151.29    113.80 o 
  14  10   7      584.61      495.40    125.82 o 
  16  10   7      115.96        4.85    124.63 o 
 -25  11   7     1159.50     1437.74    141.70 o 
 -23  11   7       41.14       41.04    101.77 o 
 -21  11   7      433.23      797.45    100.07 o 
 -19  11   7     1072.99     1390.90    119.36 o 
 -17  11   7        7.98      111.43     91.54 o 
 -15  11   7     4203.95     4484.10    168.40 o 
 -13  11   7        5.16       55.13     87.21 o 
 -11  11   7       56.85       82.53     92.41 o 
  -9  11   7     3531.02     3351.51    121.89 o 
  -7  11   7     2283.05     2294.56    103.09 o 
  -5  11   7      119.31       52.42     76.80 o 
  -3  11   7       67.95      173.29     76.03 o 
  -1  11   7     3275.83     3239.74    123.96 o 
   1  11   7      206.94      144.26     80.45 o 
   3  11   7     1432.71     1807.65    108.87 o 
   5  11   7      440.19      913.26     97.07 o 
   7  11   7     1460.53     1526.34    146.45 o 
   9  11   7     1583.86     1870.82    115.95 o 
  11  11   7     3347.07     3793.97    161.94 o 
  13  11   7      120.46      215.87    124.24 o 
  15  11   7      293.21      418.37    132.30 o 
 -22  12   7     1177.05     1274.89    119.70 o 
 -20  12   7      177.76      351.22    137.42 o 
 -18  12   7       96.42       34.10    125.80 o 
 -16  12   7      822.31     1023.80    114.68 o 
 -14  12   7        5.84      -34.58     91.68 o 
 -12  12   7     2036.61     1976.57    113.99 o 
 -10  12   7        1.93       41.75     83.27 o 
  -8  12   7     1479.47     1629.25    100.27 o 
  -6  12   7     1409.71     1576.66     98.27 o 
  -4  12   7      461.86      531.28     84.95 o 
  -2  12   7      106.87      172.76     74.36 o 
   0  12   7      504.16      670.46     90.94 o 
   2  12   7      154.98      119.93     94.87 o 
   4  12   7      310.64      308.49     96.14 o 
   6  12   7      597.00      753.58    104.52 o 
   8  12   7        9.87       10.49    116.57 o 
  10  12   7      205.28      219.36    125.59 o 
  12  12   7      318.29      362.73    216.50 o 
 -19  13   7      267.89      -55.73    121.95 o 
 -17  13   7      434.22      812.03    126.61 o 
 -15  13   7     2498.49     2576.21    171.37 o 
 -13  13   7       10.37      -11.48    115.04 o 
 -11  13   7      871.49     1051.71    125.84 o 
  -9  13   7      513.78      522.49     97.49 o 
  -7  13   7      313.49      271.46     94.68 o 
  -5  13   7      266.95      327.42     94.03 o 
  -3  13   7      815.41      958.97     91.57 o 
  -1  13   7      819.06     1010.73    111.13 o 
   1  13   7      329.03      284.77    102.30 o 
   3  13   7     1157.40     1291.54    124.50 o 
   5  13   7        1.06       82.31    112.01 o 
   7  13   7     3216.05     3285.62    173.98 o 
   9  13   7      182.98      253.21    130.84 o 
 -16  14   7      704.22      699.16    143.72 o 
 -14  14   7      143.86      129.83    138.16 o 
 -12  14   7      526.88      560.03    139.24 o 
 -10  14   7      109.31       51.60    131.71 o 
  -8  14   7     1955.33     2420.25    253.40 o 
  -6  14   7       18.58      -55.58    111.01 o 
  -4  14   7       31.65      -10.85    111.57 o 
  -2  14   7      938.10     1255.72    143.20 o 
   0  14   7     2418.44     2716.26    216.81 o 
   2  14   7      106.28      105.35    129.74 o 
   4  14   7       14.34      -31.85    148.13 o 
   6  14   7      213.63      428.48    156.68 o 
  -7  15   7       32.20      115.08    120.98 o 
  -5  15   7     1143.25     1337.30    154.52 o 
 -34   0   8       71.14      371.22    149.89 o 
 -32   0   8     7122.03     7154.10    304.14 o 
 -30   0   8    17814.20    17696.65    443.53 o 
 -28   0   8      511.23      923.56    130.14 o 
 -26   0   8    41139.78    39854.27   1351.16 o 
 -24   0   8      524.08      538.79     95.96 o 
 -22   0   8      428.41      611.57     88.53 o 
 -20   0   8    13440.21    13672.07    375.77 o 
 -18   0   8     6921.41     6280.51    163.39 o 
 -16   0   8    26470.22    26851.50    510.25 o 
 -14   0   8     9312.75     9958.91    215.47 o 
 -12   0   8    18584.82    17723.31    345.87 o 
 -10   0   8   115346.73   121762.57   1580.32 o 
  -8   0   8    45739.99    46191.64    572.75 o 
  -6   0   8   184189.64   213185.89   2725.21 o 
  -4   0   8   109769.99   123740.45   1566.91 o 
  -2   0   8    57997.67    59023.16    726.02 o 
   0   0   8    37958.60    39764.88    495.42 o 
   2   0   8    19916.14    20010.59    304.67 o 
   4   0   8    15229.11    15025.64    269.94 o 
   6   0   8      136.03       69.80     58.71 o 
   8   0   8    49291.88    46961.67    852.83 o 
  10   0   8     3675.70     3990.86    203.24 o 
  12   0   8    23580.01    22453.22    441.82 o 
  14   0   8     3624.27     4687.32    270.80 o 
  16   0   8     6767.90     6958.05    289.07 o 
  18   0   8    18568.97    18485.21    544.48 o 
  20   0   8       37.75      -78.16    178.15 o 
  22   0   8      770.61      761.21    155.49 o 
  24   0   8       78.86      204.00    125.99 o 
 -35   1   8     1092.71     1203.70    121.48 o 
 -33   1   8     5967.33     5747.39    305.09 o 
 -31   1   8      461.32      730.40     89.68 o 
 -29   1   8    30191.83    27766.16    457.81 o 
 -27   1   8     7975.87     8447.74    471.42 o 
 -25   1   8     1943.45     1698.06     86.12 o 
 -23   1   8    33491.58    34333.09    492.97 o 
 -21   1   8     2084.25     2557.83     97.75 o 
 -19   1   8     7085.65     7340.76    176.96 o 
 -17   1   8       53.46      157.53     40.73 o 
 -15   1   8    10821.49    10201.68    144.29 o 
 -13   1   8    99436.86   102294.59   1202.95 o 
 -11   1   8    22171.25    23066.60    274.06 o 
  -9   1   8       43.10      151.70     25.73 o 
  -7   1   8    57003.90    57877.71    533.14 o 
  -5   1   8    61968.89    64346.91    598.43 o 
  -3   1   8    12838.07    12573.35    123.05 o 
  -1   1   8      685.68      748.31     26.31 o 
   1   1   8    23474.99    24013.48    216.50 o 
   3   1   8    10381.91    10702.33    135.20 o 
   5   1   8    32960.08    31897.38    428.26 o 
   7   1   8    10075.62    10023.14    173.97 o 
   9   1   8    14995.13    14547.74    233.85 o 
  11   1   8    27424.20    27611.03    408.25 o 
  13   1   8     2621.79     2834.08    103.52 o 
  15   1   8    32139.37    31273.77    494.17 o 
  19   1   8     1625.93     1857.88    126.72 o 
  21   1   8     9476.31     9236.36    218.98 o 
  23   1   8     1117.29     1155.30     97.18 o 
 -34   2   8       75.23      -11.12    102.84 o 
 -32   2   8    10591.00     9768.17    258.31 o 
 -30   2   8    10236.58    10834.81    464.58 o 
 -28   2   8      144.94      424.24     68.39 o 
 -26   2   8    41603.39    39512.68    488.48 o 
 -24   2   8     1825.06     2071.17    128.79 o 
 -22   2   8     1026.05     1312.47     98.48 o 
 -20   2   8     7264.93     7697.09    140.81 o 
 -18   2   8     7232.37     6620.25    121.10 o 
 -16   2   8    43713.27    43243.59    564.14 o 
 -14   2   8     8284.96     8632.34    138.35 o 
 -12   2   8     7322.26     7338.52    145.52 o 
 -10   2   8   106306.92   107638.47   1134.12 o 
  -8   2   8    14710.71    14087.86    138.96 o 
  -6   2   8    17955.60    20436.67    194.60 o 
  -4   2   8    83825.06    88580.75    865.94 o 
  -2   2   8    31562.97    31846.66    304.50 o 
   0   2   8    59360.06    60179.18    650.20 o 
   2   2   8    16886.02    17034.54    204.46 o 
   4   2   8     6834.79     7005.77    124.60 o 
   6   2   8      326.23      435.00     47.03 o 
   8   2   8    50454.88    50093.42    750.98 o 
  10   2   8    10459.56    10157.36    194.92 o 
  12   2   8    17916.84    16803.02    288.65 o 
  14   2   8     2663.25     3642.89    204.64 o 
  16   2   8     5845.41     5329.04    197.40 o 
  18   2   8    21270.54    20283.30    533.05 o 
  20   2   8       37.73      217.85    106.07 o 
  22   2   8      200.80      191.29     96.05 o 
 -35   3   8      340.62      221.30    109.97 o 
 -33   3   8    11940.31    10903.46    279.23 o 
 -31   3   8      675.29      823.42     96.23 o 
 -29   3   8    20302.05    19287.40    298.90 o 
 -27   3   8    10953.90    10710.55    321.63 o 
 -25   3   8      191.48      251.05     49.91 o 
 -23   3   8    11856.07    12574.19    425.01 o 
 -21   3   8     3749.73     3923.08     90.36 o 
 -19   3   8      514.48      604.01     50.33 o 
 -17   3   8      703.90      765.51     71.56 o 
 -15   3   8    12583.35    12218.99    183.80 o 
 -13   3   8    50819.50    50226.01    616.21 o 
 -11   3   8    39894.28    39102.72    455.75 o 
  -9   3   8     2581.32     2949.61     68.13 o 
  -7   3   8   158339.81   160915.63   1692.50 o 
  -5   3   8    30327.01    29282.63    456.80 o 
  -3   3   8    28155.79    27706.33    342.67 o 
  -1   3   8      481.04      830.26     64.00 o 
   1   3   8    34478.76    35285.57    417.00 o 
   3   3   8    10260.80    10350.91    159.73 o 
   5   3   8    26472.10    25882.89    377.79 o 
   7   3   8    14210.24    14212.87    228.41 o 
   9   3   8     8188.88     7471.36    161.70 o 
  11   3   8    42613.22    40550.29    619.68 o 
  13   3   8     2524.15     2731.82    110.52 o 
  15   3   8    19393.56    18683.90    356.12 o 
  17   3   8      345.71      614.45    115.82 o 
  19   3   8     2529.43     2572.30    159.52 o 
  21   3   8     4782.31     4785.45    244.05 o 
  23   3   8      553.22      519.96    103.07 o 
 -34   4   8       57.97       62.23    107.86 o 
 -32   4   8     7582.73     6920.01    260.68 o 
 -30   4   8     8164.01     8511.79    265.61 o 
 -28   4   8      742.35     1081.84     66.94 o 
 -26   4   8    29502.00    27909.33    343.27 o 
 -24   4   8     3693.77     3699.14    164.13 o 
 -22   4   8     1392.85     1406.82     57.25 o 
 -20   4   8     5378.67     5631.44    126.98 o 
 -18   4   8     1294.95     1413.92     55.74 o 
 -16   4   8    20876.59    19978.56    263.11 o 
 -14   4   8    14305.42    13337.04    197.50 o 
 -12   4   8      722.51      663.04     48.39 o 
 -10   4   8    42989.03    39683.29    522.06 o 
  -8   4   8    25499.29    24694.10    309.67 o 
  -6   4   8     5136.04     4876.78    108.23 o 
  -4   4   8    43720.87    40883.59    553.29 o 
  -2   4   8    21514.15    20708.84    260.86 o 
   0   4   8    19550.90    19473.35    254.84 o 
   2   4   8      638.25      849.77     57.78 o 
   4   4   8      383.36      516.72     58.64 o 
   6   4   8     5967.54     5469.56    121.62 o 
   8   4   8    15255.42    14977.54    241.78 o 
  10   4   8      890.14      968.41    100.63 o 
  12   4   8    26800.89    25097.53    448.93 o 
  14   4   8     2814.55     3706.46    351.45 o 
  16   4   8     3729.36     3636.91    199.70 o 
  18   4   8    11354.50    10463.88    486.98 o 
  20   4   8       79.20      110.49     97.50 o 
  22   4   8      349.45      189.47     95.73 o 
 -33   5   8     5908.51     5800.47    330.01 o 
 -31   5   8       44.90       78.36    102.14 o 
 -29   5   8    14647.47    13634.48    418.09 o 
 -27   5   8     6659.63     6964.45    190.00 o 
 -25   5   8       26.85      113.15     53.56 o 
 -23   5   8    15234.89    14811.94    210.25 o 
 -21   5   8     2388.65     2822.17     85.98 o 
 -19   5   8     1301.47     1166.85     60.57 o 
 -17   5   8     2587.00     2667.87     81.37 o 
 -15   5   8     3893.20     4130.55     95.90 o 
 -13   5   8    29862.57    28004.52    380.95 o 
 -11   5   8    40074.28    37693.51    588.22 o 
  -9   5   8     5885.73     6008.34    135.00 o 
  -7   5   8    65570.55    61491.46   1064.77 o 
  -5   5   8    16181.59    15999.51    268.79 o 
  -3   5   8    20982.60    19566.89    323.59 o 
  -1   5   8     8308.89     7661.58    158.34 o 
   1   5   8      413.42      406.77     54.74 o 
   3   5   8      329.05      296.68     65.99 o 
   5   5   8     6989.14     6764.32    166.33 o 
   7   5   8       20.39      -60.53     58.17 o 
   9   5   8    20691.55    18958.38    398.64 o 
  11   5   8     7405.88     7385.54    215.17 o 
  13   5   8     2991.17     2968.23    124.10 o 
  15   5   8    19752.43    18023.47    399.39 o 
  17   5   8     1431.99     1715.81    111.30 o 
  19   5   8     2910.48     2576.56    127.44 o 
  21   5   8     3600.57     3295.14    147.94 o 
 -32   6   8     7014.86     6573.54    251.16 o 
 -30   6   8     8856.42     8989.64    382.93 o 
 -28   6   8     1422.23     1293.60     93.87 o 
 -26   6   8    13256.18    13040.12    208.47 o 
 -24   6   8     2886.64     3152.51    105.24 o 
 -22   6   8      650.12      795.39     58.50 o 
 -20   6   8     2670.96     3007.36    133.22 o 
 -18   6   8       23.52       12.43     53.89 o 
 -16   6   8     4672.52     4181.40    107.73 o 
 -14   6   8    12790.99    11960.21    188.45 o 
 -12   6   8      153.77      303.79     54.06 o 
 -10   6   8    32182.94    29371.81    471.72 o 
  -8   6   8    30938.03    30348.44    501.96 o 
  -6   6   8    12875.00    12081.94    245.36 o 
  -4   6   8    31099.91    25683.04   1084.12 o 
  -2   6   8    13907.27    13703.09    247.32 o 
   0   6   8     1175.72     1015.89     69.24 o 
   2   6   8      273.53      266.18     69.95 o 
   4   6   8     2123.73     2210.97    100.37 o 
   6   6   8     1480.50     1595.41    103.08 o 
   8   6   8    14309.00    12778.57    290.45 o 
  10   6   8     1388.54     1311.60    127.06 o 
  12   6   8     8995.25     8135.86    257.32 o 
  14   6   8     5893.02     5741.83    183.21 o 
  16   6   8     4487.84     4141.39    160.73 o 
  18   6   8     4157.91     3873.90    202.00 o 
  20   6   8        6.94      138.98    108.48 o 
 -31   7   8      147.57      181.69    129.95 o 
 -29   7   8     6496.03     6169.82    345.82 o 
 -27   7   8     4478.31     5075.31    330.40 o 
 -25   7   8     1869.86     2058.55     94.72 o 
 -23   7   8     2893.88     2873.45    125.26 o 
 -21   7   8     1501.20     1681.35     98.80 o 
 -19   7   8       10.65       25.31     54.31 o 
 -17   7   8     6353.55     6047.11    134.35 o 
 -15   7   8       20.62        8.89     60.48 o 
 -13   7   8    15067.64    13014.39    221.94 o 
 -11   7   8    18022.31    16630.09    268.72 o 
  -9   7   8     3673.00     3364.69    102.55 o 
  -7   7   8    28580.84    26039.81    428.59 o 
  -5   7   8     8877.19     9050.11    332.51 o 
  -3   7   8     8734.76     8128.36    274.40 o 
  -1   7   8    18297.79    16787.89    295.07 o 
   1   7   8      928.63      713.99     72.79 o 
   3   7   8      547.81      540.34     79.02 o 
   5   7   8     2147.18     2218.61    119.04 o 
   7   7   8      215.61      191.21     89.21 o 
   9   7   8    13563.15    12958.75    301.79 o 
  11   7   8     7683.85     7530.33    208.18 o 
  13   7   8     4588.31     4188.18    162.10 o 
  15   7   8    15052.88    14505.03    324.34 o 
  17   7   8     2187.63     2291.17    157.60 o 
  19   7   8     1365.42     1196.25    178.15 o 
 -30   8   8     5167.13     5284.13    210.14 o 
 -28   8   8      296.79      183.83    119.21 o 
 -26   8   8     6616.52     5942.66    163.52 o 
 -24   8   8     4227.28     4645.71    163.94 o 
 -22   8   8     2239.38     2337.31     88.02 o 
 -20   8   8       23.51      -19.63     60.84 o 
 -18   8   8        8.71       85.04     73.77 o 
 -16   8   8     1398.19     1186.46     83.43 o 
 -14   8   8    10483.17    10220.74    192.37 o 
 -12   8   8       74.25      -73.45     61.58 o 
 -10   8   8    25216.97    23004.18    356.92 o 
  -8   8   8    19782.68    19574.43    455.60 o 
  -6   8   8     3403.65     2963.91    109.50 o 
  -4   8   8    21031.02    19426.04    378.63 o 
  -2   8   8       71.35      325.38    155.96 o 
   0   8   8      478.10      579.36    115.02 o 
   2   8   8     4257.54     4082.49    166.20 o 
   4   8   8     3228.18     2985.96    136.46 o 
   6   8   8     8119.98     7891.82    194.63 o 
   8   8   8     1547.72     1426.63     98.08 o 
  10   8   8        9.02      -29.27     82.68 o 
  12   8   8     8921.29     8339.72    337.51 o 
  14   8   8     1542.66     1464.68    161.67 o 
  16   8   8     1666.28     1500.15    153.14 o 
  18   8   8     3930.03     4022.49    196.28 o 
 -29   9   8     4767.91     4939.28    298.55 o 
 -27   9   8     5180.31     5811.95    225.11 o 
 -25   9   8     2492.52     2532.78    127.32 o 
 -23   9   8     1009.04      905.65     90.00 o 
 -21   9   8     2432.45     2755.60    148.07 o 
 -19   9   8     1313.28     1321.10     79.23 o 
 -17   9   8     3575.14     3505.32    114.35 o 
 -15   9   8      306.02      246.85     76.08 o 
 -13   9   8     3989.14     3428.14    127.65 o 
 -11   9   8    18436.08    17050.71    472.85 o 
  -9   9   8     2354.08     2296.76    108.46 o 
  -7   9   8    14249.33    13393.48    265.05 o 
  -5   9   8     8215.63     8215.66    357.24 o 
  -3   9   8     1791.38     1503.64    126.04 o 
  -1   9   8    10418.87     9808.03    365.44 o 
   1   9   8     1502.91     1403.49    111.79 o 
   3   9   8     1852.26     1679.60    118.21 o 
   5   9   8       17.91      -98.76     81.80 o 
   7   9   8      132.50      109.60     87.28 o 
   9   9   8    10205.97     9818.67    284.27 o 
  11   9   8     3737.13     3505.82    151.87 o 
  13   9   8     1641.32     1551.71    125.81 o 
  15   9   8     4328.08     4486.49    251.69 o 
  17   9   8      795.74      953.53    164.40 o 
 -26  10   8     1388.28     1450.88    147.51 o 
 -24  10   8     2092.69     2505.98    128.87 o 
 -22  10   8     1459.49     1308.84    104.90 o 
 -20  10   8     1025.75     1016.88     81.94 o 
 -18  10   8      709.95      768.09    109.74 o 
 -16  10   8       81.97      125.93    119.27 o 
 -14  10   8    10209.35    10031.51    313.43 o 
 -12  10   8     4085.09     3717.63    139.20 o 
 -10  10   8     7893.31     7048.23    211.24 o 
  -8  10   8    10991.99    10775.41    466.48 o 
  -6  10   8     3124.13     2838.41    191.50 o 
  -4  10   8    10413.49     9881.74    524.85 o 
  -2  10   8      339.30      227.92     96.18 o 
   0  10   8       29.42      -74.90     94.35 o 
   2  10   8     5611.46     5558.02    250.67 o 
   4  10   8     2708.84     2579.38    138.23 o 
   6  10   8     7075.72     6950.51    217.27 o 
   8  10   8      585.88      798.37    117.61 o 
  10  10   8       51.23       31.35     95.40 o 
  12  10   8     9147.16     9543.79    318.26 o 
  14  10   8     3950.55     4247.52    390.43 o 
  16  10   8     1997.93     2382.94    196.58 o 
 -25  11   8     1463.10     1469.61    131.39 o 
 -23  11   8      888.32      836.14    111.23 o 
 -21  11   8     1055.35     1458.85    125.83 o 
 -19  11   8      582.40      462.85     95.78 o 
 -17  11   8     1703.40     1564.89    110.40 o 
 -15  11   8      777.98     1010.06    100.87 o 
 -13  11   8     1043.55     1099.96    139.14 o 
 -11  11   8    11410.59    11254.27    307.15 o 
  -9  11   8      227.07       69.17     91.36 o 
  -7  11   8    11702.60    11203.61    341.26 o 
  -5  11   8     1819.81     2157.13    173.28 o 
  -3  11   8       56.49      -55.55     91.20 o 
  -1  11   8     6931.49     7400.14    285.16 o 
   1  11   8     2393.12     2202.46    136.09 o 
   3  11   8     3267.30     3382.02    159.81 o 
   5  11   8      490.98      589.88    120.09 o 
   7  11   8     1366.51     1007.02    124.20 o 
   9  11   8     6369.73     6566.73    223.35 o 
  11  11   8      131.93       19.83    214.95 o 
  13  11   8      479.02      401.49    130.68 o 
 -22  12   8     2610.48     2455.27    131.14 o 
 -20  12   8      314.21      400.15    106.80 o 
 -18  12   8      470.89      523.61    120.09 o 
 -16  12   8       19.62       77.71    113.40 o 
 -14  12   8    11083.54    11489.64    268.54 o 
 -12  12   8      937.85      809.15     94.36 o 
 -10  12   8     2062.90     2147.60    109.82 o 
  -8  12   8     2352.99     2879.51    226.29 o 
  -6  12   8      354.61      400.87     86.71 o 
  -4  12   8     7375.49     7603.40    351.14 o 
  -2  12   8      183.73      204.81    103.91 o 
   0  12   8       13.52       12.20    108.94 o 
   2  12   8     2310.09     2504.56    147.40 o 
   4  12   8     2233.91     2324.89    163.96 o 
   6  12   8     3374.59     3599.73    186.69 o 
   8  12   8       23.94      -60.04    109.55 o 
  10  12   8        0.42      -86.05    154.22 o 
 -19  13   8      620.39      506.46    128.11 o 
 -17  13   8     1190.97     1203.71    135.29 o 
 -15  13   8     3101.43     3207.28    166.31 o 
 -13  13   8       50.16      -93.96    122.69 o 
 -11  13   8     4621.46     4994.45    178.02 o 
  -9  13   8      643.05      607.61    110.42 o 
  -7  13   8     5548.17     5566.49    179.06 o 
  -5  13   8      238.69      503.17    101.56 o 
  -3  13   8        4.22       48.68    100.68 o 
  -1  13   8     4061.09     4696.74    355.42 o 
   1  13   8      984.21      935.04    120.81 o 
   3  13   8     1663.72     1757.84    133.66 o 
   5  13   8      468.92      506.15    120.71 o 
   7  13   8      871.09      681.34    137.60 o 
 -14  14   8     3613.20     4334.73    215.09 o 
 -12  14   8       82.69       12.23    133.75 o 
 -10  14   8     2285.60     2497.08    168.74 o 
  -8  14   8     1017.82     1316.35    279.84 o 
  -6  14   8       17.70       95.82    111.95 o 
  -4  14   8     3831.34     4202.17    235.42 o 
  -2  14   8      268.26      393.91    136.96 o 
   0  14   8      730.25      785.06    140.69 o 
   2  14   8      663.23      879.70    143.95 o 
 -35   1   9        3.03      -38.76    105.36 o 
 -33   1   9      186.22      218.59     89.21 o 
 -31   1   9        1.50      -42.39     63.21 o 
 -29   1   9       83.60       78.91     59.13 o 
 -27   1   9      765.28      723.08     66.70 o 
 -25   1   9       17.16       22.47     54.25 o 
 -23   1   9     1112.55     1213.60     83.12 o 
 -21   1   9       35.66       15.44     59.69 o 
 -19   1   9      332.16      368.43     49.08 o 
 -17   1   9      678.53      968.10     49.15 o 
 -15   1   9        6.97       50.90     32.28 o 
 -13   1   9      179.49      261.13     31.28 o 
 -11   1   9        6.85      -30.34     25.11 o 
  -9   1   9      827.18      847.73     27.51 o 
  -7   1   9     4470.36     4909.42     60.59 o 
  -5   1   9     3324.37     3655.11     51.82 o 
  -3   1   9     3458.56     3817.00     53.21 o 
  -1   1   9       46.08       39.22     19.21 o 
   1   1   9      185.88      214.87     20.99 o 
   3   1   9     1605.45     1472.72     46.06 o 
   5   1   9     3465.63     3446.29     90.47 o 
   7   1   9     1269.05     1335.02     64.24 o 
   9   1   9     1931.41     1779.26     77.51 o 
  11   1   9      269.34      340.70     65.56 o 
  13   1   9     5407.16     5035.75    141.71 o 
  15   1   9     1470.52     1311.09    104.75 o 
  17   1   9      113.17       17.12     98.09 o 
  19   1   9        9.22      130.50    106.55 o 
  21   1   9       19.44     -174.51    108.39 o 
 -34   2   9      228.20      338.40    107.16 o 
 -32   2   9      221.20      228.25     79.93 o 
 -30   2   9        7.06      -43.21     56.50 o 
 -28   2   9        1.90       35.05     53.17 o 
 -26   2   9     1516.02     1553.82     64.45 o 
 -24   2   9      739.34      822.78     58.36 o 
 -22   2   9     2580.38     2810.32     85.06 o 
 -20   2   9     2971.33     2726.35     79.88 o 
 -18   2   9      171.75      188.79     44.62 o 
 -16   2   9       10.43       11.37     39.49 o 
 -14   2   9     2030.09     2059.36     56.78 o 
 -12   2   9     2501.04     2493.20     59.89 o 
 -10   2   9      241.91      271.57     25.20 o 
  -8   2   9       13.66       26.22     20.85 o 
  -6   2   9      201.24      105.44     22.55 o 
  -4   2   9    15930.79    16787.38    169.34 o 
  -2   2   9      275.76      301.95     24.16 o 
   0   2   9      285.78      298.06     26.11 o 
   2   2   9      819.65      933.09     34.20 o 
   4   2   9     5219.49     5006.82     99.64 o 
   6   2   9     1187.21     1129.13     65.99 o 
   8   2   9     3010.11     2975.89     93.96 o 
  10   2   9     2089.32     1836.31     87.69 o 
  12   2   9     1214.54     1072.06     82.34 o 
  14   2   9     5302.10     5265.15    192.20 o 
  16   2   9       10.38       27.02    106.83 o 
  18   2   9        1.96      121.38    137.34 o 
  20   2   9      151.00      227.57    111.06 o 
  22   2   9        5.73      -41.14    133.03 o 
 -35   3   9     1801.33     1677.80    131.15 o 
 -33   3   9     2516.84     2594.65    139.69 o 
 -31   3   9      711.64      812.54     84.60 o 
 -29   3   9     1397.31     1618.58     71.48 o 
 -27   3   9     2685.20     2678.53     79.02 o 
 -25   3   9      210.16      238.81     50.79 o 
 -23   3   9     2152.54     2067.79     69.42 o 
 -21   3   9      860.77      784.43     58.73 o 
 -19   3   9     8095.02     8038.16    141.16 o 
 -17   3   9     3870.49     3412.05     86.82 o 
 -15   3   9     4842.55     4569.40     97.25 o 
 -13   3   9     2295.96     2363.87     65.23 o 
 -11   3   9    13107.96    12893.84    155.85 o 
  -9   3   9     8797.54     8056.98     93.46 o 
  -7   3   9      569.29      470.66     29.52 o 
  -5   3   9     2845.89     3223.87     58.76 o 
  -3   3   9     6979.33     6807.27     89.55 o 
  -1   3   9        8.28      -36.25     25.30 o 
   1   3   9     2513.70     2529.89     62.51 o 
   3   3   9      963.43      808.38     49.32 o 
   5   3   9     4932.64     4769.30    113.15 o 
   7   3   9     4680.57     4615.85    125.71 o 
   9   3   9     6085.03     5605.13    157.45 o 
  11   3   9       52.08      133.99     70.69 o 
  13   3   9     1567.31     1679.29    107.19 o 
  15   3   9     1355.44     1366.79    124.85 o 
  17   3   9       11.39     -118.67    109.17 o 
  19   3   9      114.76      -96.67    136.44 o 
  21   3   9        0.73     -171.88    137.24 o 
 -34   4   9     3394.71     3262.40    189.14 o 
 -32   4   9     5144.20     5165.23    191.46 o 
 -30   4   9     1730.95     1697.12     83.88 o 
 -28   4   9      367.69      357.87     59.21 o 
 -26   4   9     1383.48     1438.68     64.57 o 
 -24   4   9     2008.65     1975.75     72.80 o 
 -22   4   9     2673.66     2801.20     81.23 o 
 -20   4   9     4940.17     4286.18    104.38 o 
 -18   4   9     3527.88     3216.18     88.77 o 
 -16   4   9     2432.27     2440.48     78.02 o 
 -14   4   9     9108.45     7821.72    137.12 o 
 -12   4   9    12079.64    11398.01    177.55 o 
 -10   4   9     6627.05     6586.31    109.51 o 
  -8   4   9     2102.94     1759.36     47.13 o 
  -6   4   9    13988.83    13441.02    207.09 o 
  -4   4   9      157.02       93.21     38.77 o 
  -2   4   9      199.67      103.57     33.22 o 
   0   4   9     1244.02     1201.04     63.54 o 
   2   4   9     1221.84     1156.77     54.87 o 
   4   4   9     9114.47     8463.24    157.77 o 
   6   4   9     8833.34     8066.77    155.93 o 
   8   4   9    10812.03    10303.46    225.26 o 
  10   4   9     3985.31     3903.28    137.16 o 
  12   4   9     4897.84     4861.72    158.86 o 
  14   4   9     2244.47     2154.88    134.93 o 
  16   4   9       57.54      -98.08    110.71 o 
  18   4   9        8.83      144.35    119.64 o 
  20   4   9       68.85       31.55    139.50 o 
 -33   5   9      607.36      460.31    154.26 o 
 -31   5   9      672.98      724.36    153.64 o 
 -29   5   9      145.41       87.88     69.87 o 
 -27   5   9      286.76      167.06     58.85 o 
 -25   5   9     1062.03     1062.35     64.51 o 
 -23   5   9       69.21       19.73     56.80 o 
 -21   5   9        5.66      -38.53     51.90 o 
 -19   5   9     5630.51     5373.37    124.46 o 
 -17   5   9     3190.80     2983.95     93.51 o 
 -15   5   9     6543.10     5912.42    119.12 o 
 -13   5   9      590.11      561.12     51.95 o 
 -11   5   9    16291.97    15482.47    244.50 o 
  -9   5   9     5235.01     4477.64    120.73 o 
  -7   5   9     3807.31     3612.69    117.08 o 
  -5   5   9      653.32      687.10     67.25 o 
  -3   5   9     3465.12     3240.20    103.83 o 
  -1   5   9      832.11      757.51     62.33 o 
   1   5   9     4744.47     4027.15    130.91 o 
   3   5   9     2658.68     2488.10    101.29 o 
   5   5   9      515.41      484.66     73.14 o 
   7   5   9     3953.47     3881.10    144.66 o 
   9   5   9    15864.13    14449.04    369.62 o 
  11   5   9     7651.96     6843.23    322.84 o 
  13   5   9      267.06      246.32    116.73 o 
  15   5   9     2077.74     1967.28    149.40 o 
  17   5   9      217.62      166.52    128.85 o 
  19   5   9      161.27       92.43    143.66 o 
  21   5   9        2.19      -45.69    115.78 o 
 -32   6   9     4415.00     4180.08    277.71 o 
 -30   6   9      849.90      694.72    183.38 o 
 -28   6   9      203.96       55.38     80.69 o 
 -26   6   9       42.04      -42.56     57.99 o 
 -24   6   9      101.11       71.05     56.60 o 
 -22   6   9     1019.56     1136.92     69.51 o 
 -20   6   9     3759.34     3381.46     95.18 o 
 -18   6   9     1124.59     1080.42     76.36 o 
 -16   6   9     2199.76     2094.30     88.53 o 
 -14   6   9    11602.69    10770.32    190.57 o 
 -12   6   9    13407.82    12691.00    236.28 o 
 -10   6   9      909.05      853.69     71.28 o 
  -8   6   9     1688.19     1472.49     79.76 o 
  -6   6   9    14619.04    13146.06    262.73 o 
  -4   6   9      543.39      338.39     69.39 o 
  -2   6   9       28.92       11.27     56.83 o 
   0   6   9      767.11      717.87     68.83 o 
   2   6   9      705.98      631.16     77.32 o 
   4   6   9     6447.72     5994.17    184.77 o 
   6   6   9     1408.00     1694.20    185.23 o 
   8   6   9     5291.59     4844.96    206.24 o 
  10   6   9     5918.19     5551.69    217.74 o 
  12   6   9    10595.60     9669.06    306.26 o 
  14   6   9     2211.44     2098.14    232.54 o 
  16   6   9        2.17      -89.34    124.27 o 
  18   6   9       43.03     -144.36    101.52 o 
  20   6   9      109.25      190.60    130.50 o 
 -31   7   9     1347.66     1436.28    168.14 o 
 -29   7   9     1829.85     1814.13    139.49 o 
 -27   7   9     1727.80     1477.58     92.96 o 
 -25   7   9     1180.69     1117.17     75.19 o 
 -23   7   9      618.57      755.49     69.66 o 
 -21   7   9      567.99      533.54     69.37 o 
 -19   7   9     4082.34     3710.28    109.10 o 
 -17   7   9     4391.47     4096.68    112.48 o 
 -15   7   9     4312.86     3845.27    113.88 o 
 -13   7   9     1863.83     1860.21     92.21 o 
 -11   7   9     9991.59     9023.72    198.38 o 
  -9   7   9     5557.63     4985.35    139.80 o 
  -7   7   9      440.53      286.57     70.02 o 
  -5   7   9       99.67      107.50     89.63 o 
  -3   7   9     1855.53     1901.49    103.89 o 
  -1   7   9     1625.38     1609.09    108.91 o 
   1   7   9     5207.39     4866.28    173.54 o 
   3   7   9     3213.98     3072.84    136.42 o 
   5   7   9      852.30      854.37    102.17 o 
   7   7   9      653.32      670.05    100.76 o 
   9   7   9    11072.12    10266.07    302.73 o 
  11   7   9     3901.29     3416.41    174.43 o 
  13   7   9      600.75      484.79    129.91 o 
  15   7   9     1612.13     1571.35    153.60 o 
  17   7   9      550.73      505.47    112.78 o 
  19   7   9      276.67      130.61    157.44 o 
 -30   8   9      514.98      491.01    127.47 o 
 -28   8   9       33.29      -83.89     95.44 o 
 -26   8   9      812.64      877.25     95.73 o 
 -24   8   9      118.69       30.25     66.76 o 
 -22   8   9     2643.06     2589.64     91.45 o 
 -20   8   9     2906.25     2991.93    101.58 o 
 -18   8   9      561.95      492.18     72.25 o 
 -16   8   9     1296.98     1379.96     80.04 o 
 -14   8   9     3291.64     3129.75    105.07 o 
 -12   8   9    15962.30    14837.62    277.30 o 
 -10   8   9        6.36      -38.24     72.64 o 
  -8   8   9     2703.88     2608.50    127.74 o 
  -6   8   9     6407.91     6272.55    189.09 o 
  -4   8   9       31.84      -94.23    111.48 o 
  -2   8   9      947.54      905.20    110.77 o 
   0   8   9      753.83      595.50    103.21 o 
   2   8   9      111.60      166.91     95.82 o 
   4   8   9     6569.18     5794.67    195.61 o 
   6   8   9     2314.98     2508.25    134.65 o 
   8   8   9     1287.45     1076.34    116.72 o 
  10   8   9      130.95       12.31    123.09 o 
  12   8   9     5711.95     5182.77    228.07 o 
  14   8   9      506.85      354.97    110.10 o 
  16   8   9       12.21     -112.96    108.53 o 
 -29   9   9     1086.10      916.40    137.41 o 
 -27   9   9     2161.90     2169.90    127.48 o 
 -25   9   9      105.82      -31.27     89.02 o 
 -23   9   9     1428.71     1373.20    103.11 o 
 -21   9   9        8.47      -55.56     68.72 o 
 -19   9   9     2218.32     2038.08     94.15 o 
 -17   9   9     6921.80     6180.76    146.84 o 
 -15   9   9      465.31      415.45     82.09 o 
 -13   9   9      934.17      631.19     78.52 o 
 -11   9   9     8256.47     7254.76    223.11 o 
  -9   9   9     5892.30     5609.26    190.54 o 
  -7   9   9     1271.72      893.48    121.03 o 
  -5   9   9      180.97      103.84     95.85 o 
  -3   9   9     1433.15     1307.90    152.45 o 
  -1   9   9      343.19      323.99    135.70 o 
   1   9   9     4487.71     4266.52    216.95 o 
   3   9   9     2440.02     2407.34    137.66 o 
   5   9   9     2659.13     2343.41    137.02 o 
   7   9   9     2497.18     2151.67    138.78 o 
   9   9   9     4809.26     4444.74    209.20 o 
  11   9   9     1384.49     1287.15    124.74 o 
  13   9   9        3.13       83.23    111.94 o 
  15   9   9     1313.22     1343.58    183.44 o 
 -26  10   9     1022.17     1201.99    117.46 o 
 -24  10   9     1010.40      758.12    108.23 o 
 -22  10   9     2671.69     2834.41    124.25 o 
 -20  10   9      637.67      569.58     78.81 o 
 -18  10   9       75.67      -68.10     75.20 o 
 -16  10   9       63.05     -192.14     96.07 o 
 -14  10   9     1085.04      835.95    100.14 o 
 -12  10   9     5270.33     4487.64    154.09 o 
 -10  10   9      776.73      697.77     96.13 o 
  -8  10   9      903.09      779.18     95.69 o 
  -6  10   9     3381.57     3093.24    127.94 o 
  -4  10   9       42.42      -62.83     82.31 o 
  -2  10   9     1601.91     1532.08    123.67 o 
   0  10   9      203.11      212.89    107.47 o 
   2  10   9      150.08       62.77    110.40 o 
   4  10   9     5039.42     4598.50    185.23 o 
   6  10   9     2655.89     2674.06    144.32 o 
   8  10   9      328.47      182.73     98.91 o 
  10  10   9       41.68     -140.07    107.67 o 
  12  10   9     2701.69     2884.76    209.10 o 
  14  10   9      405.36      365.75    171.89 o 
 -25  11   9     1433.14     1450.19    123.67 o 
 -23  11   9      331.53      229.98    104.26 o 
 -21  11   9      273.59      431.31    103.53 o 
 -19  11   9      184.35      131.85     93.73 o 
 -17  11   9     1654.66     1313.52    108.97 o 
 -15  11   9      177.36      -25.69    105.29 o 
 -13  11   9      308.71      142.84     96.15 o 
 -11  11   9      572.21      425.02     98.46 o 
  -9  11   9     1051.69      893.41    103.47 o 
  -7  11   9      137.79       25.28     90.41 o 
  -5  11   9      674.02      609.47    137.87 o 
  -3  11   9     2590.46     2814.41    156.63 o 
  -1  11   9      169.72      170.33    107.25 o 
   1  11   9      653.56      757.03    116.40 o 
   3  11   9     1112.76     1104.33    122.38 o 
   5  11   9      959.13     1014.24    122.68 o 
   7  11   9        4.80     -149.78    113.32 o 
   9  11   9      259.93      268.09    137.43 o 
  11  11   9       21.72     -222.81    154.76 o 
 -22  12   9      410.18      266.85    106.84 o 
 -20  12   9      430.29      257.70    106.32 o 
 -18  12   9      204.72      412.25    121.76 o 
 -16  12   9      155.47      -84.38    113.90 o 
 -14  12   9     1490.98     1406.37    193.35 o 
 -12  12   9      719.73      763.69    115.38 o 
 -10  12   9      611.72      538.76    104.96 o 
  -8  12   9        4.19      -42.93     95.48 o 
  -6  12   9      912.37     1036.41    108.44 o 
  -4  12   9       35.89        9.10    106.19 o 
  -2  12   9     1223.19     1364.84    121.67 o 
   0  12   9      473.61      538.78    119.06 o 
   2  12   9       25.05      -25.74    127.85 o 
   4  12   9      607.50      607.43    137.49 o 
   6  12   9       34.32       88.60    134.40 o 
   8  12   9       19.60       39.82    137.80 o 
  10  12   9      185.55      118.59    165.81 o 
 -19  13   9       52.08      119.17    106.60 o 
 -17  13   9      340.18      269.98    152.61 o 
 -15  13   9       15.48      -84.66    119.56 o 
 -13  13   9     1287.24     1323.28    134.47 o 
 -11  13   9      108.26      -59.66    110.31 o 
  -9  13   9      704.46      596.11    132.11 o 
  -7  13   9     1020.96     1009.83    119.36 o 
  -5  13   9     1014.76     1302.20    166.51 o 
  -3  13   9      326.15      252.74    125.13 o 
  -1  13   9        6.32      -34.92    120.24 o 
   1  13   9     1520.65     1608.19    161.24 o 
   3  13   9      102.84       50.64    171.09 o 
   5  13   9      983.61      770.98    150.82 o 
 -14  14   9       12.86        8.98    122.45 o 
 -12  14   9      211.38       35.68    123.64 o 
 -10  14   9      814.32      876.28    119.83 o 
  -8  14   9       31.70      -93.50    110.28 o 
  -6  14   9      153.71      172.73    111.71 o 
  -4  14   9      264.36      277.58    101.96 o 
  -2  14   9     1758.87     1729.71    150.02 o 
   0  14   9       36.65      -58.72    123.06 o 
 -34   0  10     3021.66     3332.85    166.06 o 
 -32   0  10     5213.59     5830.21    223.51 o 
 -30   0  10      734.21      890.14    119.74 o 
 -28   0  10     5512.02     5410.10    210.47 o 
 -26   0  10    40526.01    38459.23    829.54 o 
 -24   0  10     2390.68     2421.50    132.75 o 
 -22   0  10      650.79      887.46     93.77 o 
 -20   0  10    58097.80    56956.35   1191.80 o 
 -18   0  10     5721.02     4824.08    167.74 o 
 -16   0  10    49202.60    51120.11    943.31 o 
 -14   0  10     6099.67     7491.12    172.57 o 
 -12   0  10    18239.73    19189.73    272.35 o 
 -10   0  10    32770.16    33454.79    425.00 o 
  -8   0  10    73993.86    78755.45   1049.65 o 
  -6   0  10     7373.73     8007.67    191.58 o 
  -4   0  10     9138.54     9959.85    136.31 o 
  -2   0  10    73176.53    71625.02    880.67 o 
   0   0  10    40823.13    40827.11    513.11 o 
   2   0  10    26989.12    27064.55    461.42 o 
   4   0  10     4687.93     4521.33    128.14 o 
   6   0  10    11352.99    13144.64    501.08 o 
   8   0  10    23220.93    22387.29    397.32 o 
  10   0  10     1095.39     1369.02    100.16 o 
  12   0  10    12711.42    13933.35    547.74 o 
  14   0  10     3099.37     3365.54    203.54 o 
  16   0  10      584.15      619.78    203.75 o 
  18   0  10    17433.18    16790.11    709.93 o 
  20   0  10      800.81      714.47    173.74 o 
 -35   1  10       27.80      185.56     92.03 o 
 -33   1  10     3568.05     3832.61    154.69 o 
 -31   1  10     2118.55     1903.16     90.63 o 
 -29   1  10    11707.57    12002.10    191.84 o 
 -27   1  10     1419.12     1597.30     88.55 o 
 -25   1  10     2574.48     2605.82     94.32 o 
 -23   1  10    54966.68    52751.74    711.05 o 
 -21   1  10    13377.11    12348.97    198.17 o 
 -19   1  10     6633.28     8085.08    166.55 o 
 -17   1  10    35295.91    34830.43    451.65 o 
 -15   1  10    15824.29    16260.60    214.54 o 
 -13   1  10    11945.85    12726.82    166.00 o 
 -11   1  10     6392.48     6269.88     93.04 o 
  -9   1  10    26320.33    28966.15    274.69 o 
  -7   1  10     3272.74     3420.62     59.40 o 
  -5   1  10    44769.81    44017.74    430.41 o 
  -3   1  10    22626.11    22578.52    213.16 o 
  -1   1  10    19531.56    19808.13    183.98 o 
   1   1  10    27347.31    26564.13    262.87 o 
   3   1  10    40129.76    40950.90    476.62 o 
   5   1  10    32516.66    31219.59    371.25 o 
   7   1  10      248.10      365.36     57.77 o 
   9   1  10      592.59      789.46    113.78 o 
  11   1  10     3857.08     3930.46    107.70 o 
  13   1  10     7778.91     7327.12    190.65 o 
  15   1  10    16984.44    16745.36    327.51 o 
  17   1  10       71.71       11.61    102.33 o 
  19   1  10       10.75       92.31    110.94 o 
  21   1  10     9196.42     9208.07    258.33 o 
 -34   2  10      193.27      114.72    128.70 o 
 -32   2  10      980.32     1095.24     86.44 o 
 -30   2  10        8.10      -60.68     57.13 o 
 -28   2  10     2523.79     2565.57     85.16 o 
 -26   2  10    26496.24    24176.76    359.07 o 
 -24   2  10     2966.01     2904.04     90.66 o 
 -22   2  10     3262.19     3817.99    136.09 o 
 -20   2  10    46528.12    42455.08    559.66 o 
 -18   2  10    10590.41     9971.70    169.59 o 
 -16   2  10    21992.73    23616.44    300.49 o 
 -14   2  10     7845.14     8527.43    149.03 o 
 -12   2  10     5367.28     5863.56    124.46 o 
 -10   2  10     3918.86     4250.95     86.13 o 
  -8   2  10    25515.59    25487.66    250.67 o 
  -6   2  10     6702.82     6955.53     82.47 o 
  -4   2  10    26508.21    27368.55    256.54 o 
  -2   2  10    45331.73    44410.80    418.43 o 
   0   2  10    28738.73    28500.77    268.01 o 
   2   2  10    27537.44    27172.76    325.51 o 
   4   2  10     2765.02     3086.38     87.02 o 
   6   2  10     4252.96     4452.87    178.49 o 
   8   2  10    10086.36    10113.58    197.74 o 
  10   2  10      803.94      902.58     88.51 o 
  12   2  10     5721.51     6003.13    200.92 o 
  14   2  10      564.76      578.09    114.37 o 
  16   2  10      616.05      637.18    120.91 o 
  18   2  10    17052.93    16596.38    502.11 o 
  20   2  10      593.46      468.68    129.49 o 
 -35   3  10      501.22      742.65    116.56 o 
 -33   3  10     1429.51     1478.34    124.69 o 
 -31   3  10     3289.29     3396.02     96.11 o 
 -29   3  10    11106.60    10879.71    180.86 o 
 -27   3  10     1687.53     1728.71     75.62 o 
 -25   3  10     1744.29     1844.79     77.28 o 
 -23   3  10    44091.44    40887.16    542.96 o 
 -21   3  10    13287.48    12718.90    199.65 o 
 -19   3  10    21635.21    21930.70    429.64 o 
 -17   3  10    31332.31    30288.03    408.54 o 
 -15   3  10    18798.94    18207.95    252.63 o 
 -13   3  10    15744.67    16032.70    258.56 o 
 -11   3  10     3304.57     3654.50     82.76 o 
  -9   3  10     2073.53     2219.95     50.98 o 
  -7   3  10      125.50      201.15     25.28 o 
  -5   3  10    43406.74    42235.21    413.38 o 
  -3   3  10    13813.50    13102.95    138.13 o 
  -1   3  10    36644.38    35805.71    378.37 o 
   1   3  10    19813.45    19516.64    270.37 o 
   3   3  10    22742.55    22380.91    297.20 o 
   5   3  10    39030.27    37466.62    530.99 o 
   7   3  10      376.80      704.28     94.26 o 
   9   3  10     2256.43     2345.72    227.53 o 
  11   3  10     3786.09     3400.65    130.50 o 
  13   3  10      846.15      739.74    113.58 o 
  15   3  10     9215.97     9297.20    263.50 o 
  17   3  10      150.36      323.40    121.98 o 
  19   3  10      482.78      543.23    148.67 o 
 -34   4  10       13.84      -34.25    121.35 o 
 -32   4  10     1040.36     1268.23    132.47 o 
 -30   4  10       51.74       35.66     63.14 o 
 -28   4  10      953.88      920.03     67.71 o 
 -26   4  10    18213.98    16829.74    252.05 o 
 -24   4  10     4776.96     4505.59    119.72 o 
 -22   4  10      294.15      282.24     62.60 o 
 -20   4  10    28948.95    26377.15    389.17 o 
 -18   4  10    15450.30    14644.96    235.38 o 
 -16   4  10    13292.33    13258.76    216.15 o 
 -14   4  10     2000.07     2071.98     78.25 o 
 -12   4  10      963.94      943.62     58.16 o 
 -10   4  10      252.04      396.32     40.29 o 
  -8   4  10    11331.90    11131.23    146.28 o 
  -6   4  10    14275.53    13866.46    208.10 o 
  -4   4  10    11224.20    10584.68    163.16 o 
  -2   4  10    27221.00    26342.99    351.59 o 
   0   4  10    15325.42    14103.39    245.14 o 
   2   4  10    26469.38    24143.72    386.93 o 
   4   4  10     1442.80     1686.58     81.54 o 
   6   4  10     8095.64     7966.91    238.70 o 
   8   4  10     5446.10     4912.09    150.95 o 
  10   4  10      663.70      728.61    106.09 o 
  12   4  10     1672.29     1788.26    128.12 o 
  14   4  10      265.92      233.64    111.43 o 
  16   4  10        3.77      107.41    117.61 o 
  18   4  10    11334.38    10722.83    323.43 o 
  20   4  10      891.54      805.67    221.35 o 
 -33   5  10      138.70      156.93    124.99 o 
 -31   5  10      635.69      696.69    102.13 o 
 -29   5  10     2751.77     2656.19     88.94 o 
 -27   5  10     4774.27     4458.59    116.77 o 
 -25   5  10       23.68     -118.19     59.09 o 
 -23   5  10    31185.38    28638.00    423.29 o 
 -21   5  10     3747.62     3658.19    143.73 o 
 -19   5  10    17245.03    16566.02    262.49 o 
 -17   5  10    33261.79    30078.31    436.91 o 
 -15   5  10     6090.46     5750.51    119.54 o 
 -13   5  10     4016.94     4219.89    181.40 o 
 -11   5  10      485.29      493.59     78.33 o 
  -9   5  10      976.86      991.37     78.32 o 
  -7   5  10     2673.78     2573.66     89.71 o 
  -5   5  10    36013.71    34591.61    526.75 o 
  -3   5  10    11539.29    10199.21    178.68 o 
  -1   5  10    29872.99    28299.69    413.35 o 
   1   5  10     8662.62     8280.06    170.94 o 
   3   5  10    12287.50    11753.63    281.21 o 
   5   5  10    22384.11    21516.24    483.78 o 
   7   5  10      347.09      196.05    104.91 o 
   9   5  10       62.48      525.22    164.68 o 
  11   5  10     1257.13     1210.51    134.09 o 
  13   5  10      446.28      259.41    122.14 o 
  15   5  10     3900.63     3846.31    235.00 o 
  17   5  10      225.37      122.55    132.25 o 
  19   5  10      700.69      897.19    150.58 o 
 -32   6  10       70.48      129.36    123.54 o 
 -30   6  10      184.19       94.58    144.34 o 
 -28   6  10      247.00      104.72     63.29 o 
 -26   6  10     8536.43     7757.57    152.41 o 
 -24   6  10    11631.51    10966.40    185.79 o 
 -22   6  10      152.00      194.90     65.44 o 
 -20   6  10    22800.09    20853.80    322.65 o 
 -18   6  10     5585.03     5387.57    145.68 o 
 -16   6  10     4601.33     4517.01    155.18 o 
 -14   6  10     9657.50     8660.50    166.26 o 
 -12   6  10       11.70      -38.09    102.57 o 
 -10   6  10      163.52      170.78     75.06 o 
  -8   6  10     6128.19     5850.60    146.38 o 
  -6   6  10      408.95      440.11     86.35 o 
  -4   6  10    18293.92    16815.95    295.00 o 
  -2   6  10    21412.65    20062.67    340.36 o 
   0   6  10     4820.06     4165.12    144.19 o 
   2   6  10    24198.06    21699.32    448.59 o 
   4   6  10       90.80      239.26     89.95 o 
   6   6  10     9760.50     9291.94    264.83 o 
   8   6  10     7315.07     6819.77    243.78 o 
  10   6  10      691.29      661.38    181.49 o 
  12   6  10      259.14      367.55    124.08 o 
  14   6  10      823.58      801.47    170.05 o 
  16   6  10       13.02       98.75    133.24 o 
  18   6  10     4459.79     4376.54    214.73 o 
 -31   7  10      233.39      -92.26    118.04 o 
 -29   7  10     1255.03     1340.34    111.66 o 
 -27   7  10     7703.99     7668.58    163.08 o 
 -25   7  10      726.58      571.65     78.38 o 
 -23   7  10     7665.77     6965.55    152.69 o 
 -21   7  10     6401.57     6052.06    141.30 o 
 -19   7  10     5542.93     5089.77    140.32 o 
 -17   7  10    20121.16    18149.12    311.23 o 
 -15   7  10       40.43      -14.92     63.38 o 
 -13   7  10      814.06      955.61    130.30 o 
 -11   7  10       10.62      -26.21     69.15 o 
  -9   7  10       89.70       15.36     69.04 o 
  -7   7  10    10288.37     9543.57    200.71 o 
  -5   7  10      414.15      507.39    157.06 o 
  -3   7  10     1560.12     1470.34     96.65 o 
  -1   7  10    21603.78    19683.50    420.43 o 
   1   7  10     1273.19     1353.40    114.28 o 
   3   7  10    10037.26     8997.25    409.94 o 
   5   7  10    15614.47    14552.80    332.02 o 
   7   7  10     1765.31     1753.69    143.64 o 
   9   7  10      310.90      244.37    124.16 o 
  11   7  10      630.95      498.60    131.65 o 
  13   7  10      745.17     1138.31    145.20 o 
  15   7  10      918.89      616.94    146.77 o 
  17   7  10      943.63      916.15    251.73 o 
 -30   8  10      236.52      145.76    123.35 o 
 -28   8  10      193.93      -19.35     96.84 o 
 -26   8  10     2581.70     2542.03    102.25 o 
 -24   8  10    11297.38    10738.77    203.55 o 
 -22   8  10     5280.21     4853.51    141.21 o 
 -20   8  10    13137.67    12077.28    215.02 o 
 -18   8  10     4808.63     4498.93    159.09 o 
 -16   8  10     3115.17     2993.71    107.11 o 
 -14   8  10     8230.33     7350.07    178.26 o 
 -12   8  10      526.37      440.22     97.00 o 
 -10   8  10      421.37      574.63    185.59 o 
  -8   8  10      583.08      416.01     96.90 o 
  -6   8  10     1475.22     1371.82    123.56 o 
  -4   8  10    33283.15    31209.06    656.72 o 
  -2   8  10     8651.97     7965.21    290.26 o 
   0   8  10      328.57      286.57    102.69 o 
   2   8  10    18058.88    16700.23    374.40 o 
   4   8  10      170.97      180.46    103.44 o 
   6   8  10     4253.01     4189.55    291.90 o 
   8   8  10     1632.72     1753.51    152.38 o 
  10   8  10       37.87       67.54    127.81 o 
  12   8  10     1097.49     1117.68    150.04 o 
  14   8  10     1935.40     1665.48    164.36 o 
  16   8  10      641.79      698.35    153.91 o 
 -29   9  10      181.93      160.63    115.70 o 
 -27   9  10     5437.37     5459.25    248.94 o 
 -25   9  10     1104.94     1017.97    102.12 o 
 -23   9  10     2725.23     2652.29    125.39 o 
 -21   9  10     4574.21     4527.60    132.93 o 
 -19   9  10     2658.12     2332.19    100.08 o 
 -17   9  10    11776.01    10991.53    206.51 o 
 -15   9  10      361.83      243.15     86.42 o 
 -13   9  10       67.75      184.07     93.20 o 
 -11   9  10       21.27       12.41     98.96 o 
  -9   9  10     1077.34     1062.95    115.06 o 
  -7   9  10     4949.77     4748.71    220.87 o 
  -5   9  10      252.16      112.75    109.38 o 
  -3   9  10      423.10      407.97    138.01 o 
  -1   9  10    22388.85    21920.93    574.80 o 
   1   9  10      569.53      490.56    140.88 o 
   3   9  10     2919.55     2861.91    193.85 o 
   5   9  10     6530.55     6281.71    213.03 o 
   7   9  10      165.76      139.57    130.45 o 
   9   9  10     1001.38      877.42    146.99 o 
  11   9  10      616.49      360.33    142.87 o 
  13   9  10      286.61      197.38    143.60 o 
 -26  10  10      237.16      119.65    106.44 o 
 -24  10  10     7583.91     8071.57    347.07 o 
 -22  10  10     1102.77     1087.03    104.00 o 
 -20  10  10     9897.00     9603.03    234.36 o 
 -18  10  10      321.17      304.86     81.29 o 
 -16  10  10      220.44      185.78    170.59 o 
 -14  10  10     5345.05     4933.65    205.47 o 
 -12  10  10     3745.56     3467.30    159.98 o 
 -10  10  10     1963.75     2024.51    136.56 o 
  -8  10  10     1511.87     1543.14    128.38 o 
  -6  10  10       38.89      -66.47    104.92 o 
  -4  10  10    10023.42     9975.23    342.10 o 
  -2  10  10      561.65      604.38    155.28 o 
   0  10  10      368.65      241.19    187.60 o 
   2  10  10    11340.65    11448.01    408.49 o 
   4  10  10      876.71      505.33    148.26 o 
   6  10  10     3756.81     3827.16    170.14 o 
   8  10  10      490.85      712.09    151.41 o 
  10  10  10      495.51      780.49    153.63 o 
  12  10  10      116.73       48.30    141.66 o 
 -25  11  10     1354.63     1284.40    121.52 o 
 -23  11  10     1576.72     1498.10    121.15 o 
 -21  11  10     2751.65     3027.60    158.52 o 
 -19  11  10      989.11     1076.78    128.71 o 
 -17  11  10     7227.83     7043.83    242.57 o 
 -15  11  10      458.08      354.84    112.34 o 
 -13  11  10      131.26       17.08     96.97 o 
 -11  11  10     3261.41     3104.35    167.12 o 
  -9  11  10     4208.70     3743.16    194.90 o 
  -7  11  10     4319.68     4370.15    226.04 o 
  -5  11  10     2548.64     2488.34    166.73 o 
  -3  11  10      155.52      130.96    149.78 o 
  -1  11  10    15320.73    15579.41    451.80 o 
   1  11  10      178.51      112.94    144.60 o 
   3  11  10      646.97      805.26    157.02 o 
   5  11  10     1893.58     1975.97    222.85 o 
   7  11  10       27.85      -85.75    131.40 o 
   9  11  10     1154.88     1106.30    231.34 o 
 -22  12  10     1371.22     1352.72    121.92 o 
 -20  12  10     1607.57     1928.20    129.06 o 
 -18  12  10      571.39      462.92    154.57 o 
 -16  12  10     1403.02     1431.78    221.97 o 
 -14  12  10     1378.68     1580.86    145.84 o 
 -12  12  10      731.77      442.87    114.16 o 
 -10  12  10     1709.27     1871.18    164.38 o 
  -8  12  10      957.37      831.02    147.21 o 
  -6  12  10       14.85     -120.75    117.25 o 
  -4  12  10     6974.92     7753.76    273.62 o 
  -2  12  10       27.04       50.77    116.56 o 
   0  12  10       76.24     -104.37    146.88 o 
   2  12  10     7717.58     8168.55    294.27 o 
   4  12  10      171.78      -36.08    161.72 o 
   6  12  10     1067.11     1199.91    154.78 o 
   8  12  10      112.58       38.67    143.18 o 
 -17  13  10     1572.44     1541.02    142.59 o 
 -15  13  10       77.06     -201.65    150.15 o 
 -13  13  10        1.42      -75.96    128.48 o 
 -11  13  10     1510.45     1490.87    147.80 o 
  -9  13  10     2030.07     2020.60    154.42 o 
  -7  13  10     3096.18     3423.26    178.73 o 
  -5  13  10       12.37      -45.67    122.90 o 
  -3  13  10      622.57      391.19    131.52 o 
  -1  13  10     4756.50     5379.26    215.52 o 
   1  13  10       28.40     -178.39    171.93 o 
   3  13  10      559.09      471.26    149.13 o 
 -12  14  10      172.84        0.88    134.23 o 
 -10  14  10      870.70     1007.70    145.82 o 
  -8  14  10      257.89      244.20    135.95 o 
  -6  14  10      524.44      439.74    133.86 o 
  -4  14  10     4694.49     5342.52    273.21 o 
 -35   1  11      224.51      349.19     91.16 o 
 -33   1  11        0.89      -58.07     79.14 o 
 -31   1  11      355.43      310.87     96.66 o 
 -29   1  11      355.36      303.12     75.30 o 
 -27   1  11      728.03      783.36     77.49 o 
 -25   1  11     1998.83     2154.30     90.26 o 
 -23   1  11      716.27      725.33     61.44 o 
 -21   1  11       53.26       57.58     50.47 o 
 -19   1  11     1060.20     1098.02     56.67 o 
 -17   1  11      171.42      285.55     44.65 o 
 -15   1  11      202.25      614.57     72.38 o 
 -13   1  11      444.93      555.53     34.13 o 
 -11   1  11       73.44      184.38     22.88 o 
  -9   1  11     1881.94     2420.39     46.43 o 
  -7   1  11     2701.54     2935.56     59.30 o 
  -5   1  11     1459.49     1774.40     40.96 o 
  -3   1  11       15.29       57.33     23.19 o 
  -1   1  11     4188.54     4096.59     58.47 o 
   1   1  11     1095.58     1191.23     51.03 o 
   3   1  11      680.77      849.73     53.97 o 
   5   1  11        8.97        9.42     45.26 o 
   7   1  11       29.45       92.17     52.43 o 
   9   1  11       78.36      243.14     61.40 o 
  11   1  11       38.48       -0.10     95.36 o 
  13   1  11       33.53       46.14     88.18 o 
  15   1  11        7.08       15.03     94.93 o 
  17   1  11      103.15       19.93    110.12 o 
  19   1  11      195.82       62.63    126.41 o 
 -34   2  11      109.18      182.55     91.40 o 
 -32   2  11       58.17      163.10     63.01 o 
 -30   2  11       32.00      -18.26     68.25 o 
 -28   2  11      108.00       58.78     66.12 o 
 -26   2  11     4119.33     3887.23    110.76 o 
 -24   2  11     3326.86     3165.59     98.90 o 
 -22   2  11     2947.97     2928.10     85.99 o 
 -20   2  11     1309.98     1161.73     62.24 o 
 -18   2  11     2888.03     3094.50     80.42 o 
 -16   2  11      251.62      291.96     45.19 o 
 -14   2  11     1851.16     2388.92     76.49 o 
 -12   2  11      126.78      162.25     29.40 o 
 -10   2  11       16.67      301.91     28.30 o 
  -8   2  11      417.21      538.12     28.31 o 
  -6   2  11     3143.86     3366.22     62.90 o 
  -4   2  11      127.18      152.36     25.70 o 
  -2   2  11     5064.08     5326.48     73.79 o 
   0   2  11      475.54      517.12     42.68 o 
   2   2  11     3815.23     4038.98     88.65 o 
   4   2  11      637.97      700.62     53.91 o 
   6   2  11       16.33      294.10     56.42 o 
   8   2  11      312.65      702.65     67.30 o 
  10   2  11      713.75     1153.88     95.56 o 
  12   2  11       32.95       82.99     86.65 o 
  14   2  11       42.94       75.46     93.46 o 
  16   2  11      978.82      997.74    111.77 o 
  18   2  11      380.05      347.39    117.54 o 
 -35   3  11       57.60      153.04    137.15 o 
 -33   3  11      251.06      341.53     79.53 o 
 -31   3  11       31.50       36.03     66.20 o 
 -29   3  11      658.58      729.58     76.56 o 
 -27   3  11     3061.52     2961.36     97.96 o 
 -25   3  11     7570.51     7107.71    148.97 o 
 -23   3  11      137.17      124.61     56.73 o 
 -21   3  11     3261.06     3128.78     94.59 o 
 -19   3  11     6427.58     6623.85    128.44 o 
 -17   3  11       54.27       88.51     46.84 o 
 -15   3  11     1042.42     2162.61    167.04 o 
 -13   3  11       25.46      141.98     45.12 o 
 -11   3  11      734.15      793.72     44.81 o 
  -9   3  11     2113.53     2813.63     55.64 o 
  -7   3  11     8686.18     8193.03    104.20 o 
  -5   3  11      550.46      584.22     36.72 o 
  -3   3  11      901.91      886.70     35.63 o 
  -1   3  11    12285.26    11301.18    145.99 o 
   1   3  11     1408.55     1216.30     53.98 o 
   3   3  11     1386.98     1984.06     79.30 o 
   5   3  11       41.21      291.18     73.09 o 
   7   3  11      788.11      770.09     89.70 o 
   9   3  11      230.66      942.12    153.10 o 
  11   3  11        3.29      194.95    105.27 o 
  13   3  11       11.40       62.26    109.80 o 
  15   3  11      588.31      535.59    122.60 o 
  17   3  11     1078.54     1135.92    116.55 o 
  19   3  11     1413.00     1129.42    139.35 o 
 -34   4  11      156.09      242.88    123.91 o 
 -32   4  11       16.82       24.56     82.43 o 
 -30   4  11     1577.27     1690.74     86.21 o 
 -28   4  11     1273.32     1315.96     89.19 o 
 -26   4  11      699.41      827.88     75.91 o 
 -24   4  11     1187.47     1348.23     78.49 o 
 -22   4  11     3661.25     3450.76    105.80 o 
 -20   4  11     8376.11     8309.92    160.16 o 
 -18   4  11       28.09      637.90     93.51 o 
 -16   4  11      550.73      668.42     56.17 o 
 -14   4  11      490.65     1256.03    120.72 o 
 -12   4  11     3466.58     3549.00     91.86 o 
 -10   4  11      915.43     1201.02     92.27 o 
  -8   4  11     1423.69     1650.22     53.33 o 
  -6   4  11     3932.01     4126.16     84.01 o 
  -4   4  11     4105.97     3626.90     74.71 o 
  -2   4  11    10595.60    10174.98    177.76 o 
   0   4  11      824.69      803.75     68.85 o 
   2   4  11     6153.43     5846.96    142.64 o 
   4   4  11     5418.88     5965.83    177.70 o 
   6   4  11      635.91      960.36     96.69 o 
   8   4  11     1267.31     1591.91    111.17 o 
  10   4  11      918.05      907.60    128.78 o 
  12   4  11       69.77       64.93    121.46 o 
  14   4  11      994.97      986.59    141.08 o 
  16   4  11      742.96      556.13    139.74 o 
  18   4  11      645.26      461.87    146.04 o 
 -33   5  11       73.60      267.94    123.93 o 
 -31   5  11       25.46      -71.99     74.07 o 
 -29   5  11      571.42      542.16     75.11 o 
 -27   5  11      813.16      742.04     79.16 o 
 -25   5  11     2924.22     2821.63    100.23 o 
 -23   5  11      155.66      546.48     79.78 o 
 -21   5  11    19070.08    18085.89    286.19 o 
 -19   5  11    10234.21     9380.40    175.15 o 
 -17   5  11     3665.59     3564.69    135.65 o 
 -15   5  11      134.83      503.86     55.87 o 
 -13   5  11     3940.82     3769.87     99.61 o 
 -11   5  11      280.42      253.64     55.20 o 
  -9   5  11      875.86     1348.47     68.41 o 
  -7   5  11     4481.31     4482.68     95.70 o 
  -5   5  11     1269.92     1332.43     65.00 o 
  -3   5  11      546.37      944.65     71.39 o 
  -1   5  11     5811.65     5350.75    136.60 o 
   1   5  11     4943.68     5067.10    180.71 o 
   3   5  11      785.27     1647.21     94.41 o 
   5   5  11     4984.19     6780.65    194.42 o 
   7   5  11     5223.82     4535.57    202.17 o 
   9   5  11      192.38      425.06    120.69 o 
  11   5  11      230.81      197.92    121.65 o 
  13   5  11      251.65      301.62    130.43 o 
  15   5  11      134.15      -18.20    133.12 o 
  17   5  11     1523.83     1503.49    159.01 o 
 -32   6  11      339.92      492.32    107.74 o 
 -30   6  11     1913.54     2060.06    108.29 o 
 -28   6  11     1798.93     1835.39     87.52 o 
 -26   6  11      407.54      326.87     97.90 o 
 -24   6  11     2657.17     2617.87    123.13 o 
 -22   6  11    18566.14    17484.58    282.78 o 
 -20   6  11     6697.20     6535.81    145.11 o 
 -18   6  11      103.32      557.27     93.16 o 
 -16   6  11     4674.48     4322.54    118.95 o 
 -14   6  11      953.65      968.58     71.19 o 
 -12   6  11     1175.51     1917.57    148.23 o 
 -10   6  11     2869.58     3488.77    213.09 o 
  -8   6  11     2323.06     2593.63     98.21 o 
  -6   6  11     7820.02     7654.77    184.60 o 
  -4   6  11     9494.60     8737.69    207.29 o 
  -2   6  11     1194.23     1112.39    106.27 o 
   0   6  11      384.02      661.23     99.10 o 
   2   6  11     4956.21     4766.02    176.37 o 
   4   6  11     4484.25     4905.03    179.73 o 
   6   6  11     2047.55     4039.09    350.42 o 
   8   6  11      327.36      653.74    126.62 o 
  10   6  11       36.72       31.68    124.00 o 
  12   6  11      350.80      421.56    134.06 o 
  14   6  11     1735.59     1806.07    188.82 o 
  16   6  11      460.00      425.89    142.73 o 
 -31   7  11      240.13      135.92    101.90 o 
 -29   7  11      844.54      756.17     99.84 o 
 -27   7  11     2791.43     2832.95    114.99 o 
 -25   7  11     3712.40     3723.28    120.59 o 
 -23   7  11     1944.16     2253.03    106.19 o 
 -21   7  11     5986.00     6089.33    156.07 o 
 -19   7  11     2608.03     2694.43    106.17 o 
 -17   7  11      907.74     1351.91     82.50 o 
 -15   7  11     1325.07     1624.03     90.25 o 
 -13   7  11       87.64       73.00     65.41 o 
 -11   7  11       86.09     1200.69    264.83 o 
  -9   7  11    10820.59    10952.02    241.74 o 
  -7   7  11     9940.87    10353.35    278.51 o 
  -5   7  11    11630.75    10862.77    287.75 o 
  -3   7  11        9.64       -1.23     93.67 o 
  -1   7  11     8456.60     7822.05    226.58 o 
   1   7  11     7143.97     6980.96    217.19 o 
   3   7  11      144.37      199.22    101.83 o 
   5   7  11     3231.16     3640.32    179.65 o 
   7   7  11     2702.15     2925.80    179.70 o 
   9   7  11      451.99      898.06    140.91 o 
  11   7  11      286.20      468.22    136.87 o 
  13   7  11       46.96      179.51    138.46 o 
  15   7  11      136.99      -61.38    138.13 o 
 -30   8  11      904.02     1079.14    115.26 o 
 -28   8  11      716.87      722.02    123.31 o 
 -26   8  11      137.67      109.76     84.21 o 
 -24   8  11     2869.52     2883.68    108.01 o 
 -22   8  11     7675.10     7081.17    191.87 o 
 -20   8  11      244.59      319.81     81.16 o 
 -18   8  11      376.02      850.53    154.46 o 
 -16   8  11     4608.44     3992.53    125.83 o 
 -14   8  11      643.02      866.90     93.21 o 
 -12   8  11     1846.97     1950.96    105.44 o 
 -10   8  11       36.51      402.91    132.02 o 
  -8   8  11        0.29      -59.86     93.08 o 
  -6   8  11     3794.14     2385.60    700.93 o 
  -4   8  11     3640.04     4154.80    211.49 o 
  -2   8  11     1134.18     1440.72    125.16 o 
   0   8  11      470.34      693.04    114.65 o 
   2   8  11     5981.98     5476.93    201.23 o 
   4   8  11     2477.83     2531.91    144.71 o 
   6   8  11      490.06     1069.72    149.41 o 
   8   8  11      182.82      669.03    139.92 o 
  10   8  11      822.13      924.47    155.29 o 
  12   8  11      291.31      381.53    142.75 o 
  14   8  11     1195.14     1060.62    160.23 o 
 -29   9  11       62.97       90.00    104.88 o 
 -27   9  11     1064.62      981.01    131.38 o 
 -25   9  11     2729.16     2729.31    126.59 o 
 -23   9  11      137.45      194.43    104.08 o 
 -21   9  11       98.34      -63.31     84.51 o 
 -19   9  11     3741.90     3737.34    139.07 o 
 -17   9  11     1436.52     1467.23    103.84 o 
 -15   9  11       52.65      692.27    193.84 o 
 -13   9  11       23.37       13.04     88.84 o 
 -11   9  11     1282.84     1470.56    126.29 o 
  -9   9  11       81.05      -41.52    101.69 o 
  -7   9  11     1175.72     1170.94    118.02 o 
  -5   9  11      909.77     1136.58    159.37 o 
  -3   9  11      431.51      605.37    148.56 o 
  -1   9  11     7828.90     7509.59    292.34 o 
   1   9  11     3166.66     3013.27    155.24 o 
   3   9  11       30.81      258.41    115.09 o 
   5   9  11       43.56      110.42    112.79 o 
   7   9  11     1234.78     1457.29    216.21 o 
   9   9  11       12.65      144.44    144.23 o 
  11   9  11       19.05      132.46    143.63 o 
  13   9  11      212.08      163.58    211.80 o 
 -26  10  11       17.64       54.30    121.38 o 
 -24  10  11     1670.38     1686.74    178.81 o 
 -22  10  11     1206.58     1280.02    110.16 o 
 -20  10  11       17.00      165.14     97.56 o 
 -18  10  11      190.22      210.34    106.04 o 
 -16  10  11     1848.35     1659.73    136.53 o 
 -14  10  11      253.98      248.82    115.98 o 
 -12  10  11     2727.69     2819.19    227.51 o 
 -10  10  11        6.92      -59.21    108.50 o 
  -8  10  11      226.78       86.71    110.12 o 
  -6  10  11      843.54      750.77    120.25 o 
  -4  10  11     3676.26     3771.68    220.92 o 
  -2  10  11     1391.49     1272.52    169.81 o 
   0  10  11      125.35      132.90    147.28 o 
   2  10  11     2573.67     2210.61    188.33 o 
   4  10  11     2275.36     2644.17    224.61 o 
   6  10  11      446.64      502.80    147.61 o 
   8  10  11       19.35      323.86    146.80 o 
  10  10  11      533.59      664.16    158.09 o 
 -23  11  11        9.30      194.92    122.70 o 
 -21  11  11      196.42      170.47    122.74 o 
 -19  11  11      772.50      825.52    127.89 o 
 -17  11  11        0.24      -53.18    114.08 o 
 -15  11  11      928.94      986.79    192.46 o 
 -13  11  11      111.02       22.68    118.18 o 
 -11  11  11      143.95       60.47    170.50 o 
  -9  11  11      890.00      698.04    125.37 o 
  -7  11  11      894.77     1169.42    140.30 o 
  -5  11  11      573.59      760.50    147.45 o 
  -3  11  11       24.83      -91.67    153.15 o 
  -1  11  11     1942.23     1811.19    182.10 o 
   1  11  11      966.67      980.75    167.80 o 
   3  11  11      226.04      536.13    235.75 o 
   5  11  11       56.39       -6.06    197.89 o 
   7  11  11       63.10     -171.74    188.14 o 
   9  11  11      189.20      409.86    213.35 o 
 -20  12  11       12.86       48.67    123.42 o 
 -18  12  11     1674.55     1761.63    153.36 o 
 -16  12  11      325.44      545.35    152.87 o 
 -14  12  11      122.86      184.48    127.89 o 
 -12  12  11      936.04     1091.39    138.79 o 
 -10  12  11      458.51      357.59    163.08 o 
  -8  12  11       50.08      -60.01    159.79 o 
  -6  12  11       27.87      -25.76    160.35 o 
  -4  12  11     2769.01     2907.43    210.62 o 
  -2  12  11       16.09       27.65    165.19 o 
   0  12  11      644.09      493.23    203.81 o 
   2  12  11       32.76      133.15    202.90 o 
   4  12  11      932.61      854.62    222.97 o 
   6  12  11      876.18      657.24    210.45 o 
 -17  13  11      399.03      430.10    161.04 o 
 -15  13  11      281.70      368.99    157.96 o 
 -13  13  11      178.91      181.58    135.06 o 
 -11  13  11      818.09      723.91    138.02 o 
  -9  13  11      566.08      755.23    138.46 o 
  -7  13  11       10.88       47.98    128.18 o 
  -5  13  11       11.24      -89.26    125.93 o 
  -3  13  11      411.97      672.70    135.57 o 
  -1  13  11      694.34      810.19    142.58 o 
   1  13  11       18.65      182.50    147.32 o 
 -34   0  12       82.80      107.09    116.37 o 
 -32   0  12     3870.35     3842.40    187.83 o 
 -30   0  12    14517.60    13170.46    345.47 o 
 -28   0  12     4425.36     3912.13    148.74 o 
 -26   0  12     3763.64     3981.65    144.72 o 
 -24   0  12      204.77      157.93     75.54 o 
 -22   0  12     3810.62     4010.41    173.24 o 
 -20   0  12     1718.79     1602.94     88.48 o 
 -18   0  12    32617.38    32355.20    584.79 o 
 -16   0  12    27350.85    29671.86    489.16 o 
 -14   0  12    23405.66    23635.21    368.49 o 
 -12   0  12    15693.47    15708.84    234.72 o 
 -10   0  12     5217.09     5730.50    123.49 o 
  -8   0  12    64896.63    64040.36    846.37 o 
  -6   0  12      266.09      292.38     44.36 o 
  -4   0  12      200.92      196.81     37.63 o 
  -2   0  12     5216.41     5030.20     95.87 o 
   0   0  12     1817.93     1792.40     78.01 o 
   2   0  12    22089.92    20697.34    366.73 o 
   4   0  12        7.02       36.04     66.97 o 
   6   0  12     1619.14     1789.75     95.13 o 
   8   0  12    33739.50    32372.16   1097.61 o 
  10   0  12        7.67      146.42    112.19 o 
  12   0  12     3610.58     3789.60    213.58 o 
  14   0  12    11538.00    11214.18    394.69 o 
  16   0  12      165.36      236.70    225.09 o 
  18   0  12     2878.57     2941.41    222.04 o 
 -35   1  12       73.14      -41.89     89.63 o 
 -33   1  12    20735.85    20184.31    485.63 o 
 -31   1  12      723.70      776.32     79.34 o 
 -29   1  12     5307.32     5297.55    134.17 o 
 -27   1  12     3673.46     3484.10    116.44 o 
 -25   1  12      291.91      329.92     70.15 o 
 -23   1  12     1505.07     1610.50     76.63 o 
 -21   1  12    11617.48    10891.05    182.81 o 
 -19   1  12    19260.22    19769.63    274.85 o 
 -17   1  12     3745.50     3982.04     94.29 o 
 -15   1  12    59667.39    58746.79    658.48 o 
 -13   1  12    46806.10    47848.34    461.22 o 
 -11   1  12    15883.51    15368.40    157.10 o 
  -9   1  12      184.90      478.18     36.37 o 
  -7   1  12    35700.04    37505.24    404.90 o 
  -5   1  12    17555.81    17570.13    178.96 o 
  -3   1  12     1919.71     2266.21     45.06 o 
  -1   1  12     5470.35     5482.62     93.13 o 
   1   1  12       50.35       36.05     45.03 o 
   3   1  12      665.18      671.00     64.62 o 
   5   1  12    44361.30    42794.42    501.68 o 
   7   1  12       94.51      140.87     56.95 o 
   9   1  12     1428.99     1477.84     96.05 o 
  11   1  12    14286.02    13935.60    286.38 o 
  13   1  12     3483.06     3334.22    136.94 o 
  15   1  12     3662.03     3660.14    205.40 o 
  17   1  12      708.35      738.93    149.72 o 
 -34   2  12       81.49       54.04    106.71 o 
 -32   2  12     1783.36     1614.02    107.67 o 
 -30   2  12    17902.61    16649.50    271.23 o 
 -28   2  12      584.35      568.22     73.35 o 
 -26   2  12      683.56      801.03     94.68 o 
 -24   2  12      217.78      253.09     63.23 o 
 -22   2  12     1722.69     1813.20     77.26 o 
 -20   2  12      643.77      624.19     57.58 o 
 -18   2  12    40684.98    39215.99    483.33 o 
 -16   2  12    35775.15    35192.71    447.47 o 
 -14   2  12     9991.68    10395.78    147.67 o 
 -12   2  12    34251.36    33559.42    333.70 o 
 -10   2  12    68401.73    68457.16    657.69 o 
  -8   2  12    19057.54    18451.84    181.79 o 
  -6   2  12     2388.46     2179.13     48.47 o 
  -4   2  12       55.26       46.09     28.87 o 
  -2   2  12     4813.50     5168.92     79.96 o 
   0   2  12      293.06      397.52     46.12 o 
   2   2  12    20597.87    20305.05    270.68 o 
   4   2  12      798.41      869.61     67.73 o 
   6   2  12      507.07      483.94     62.57 o 
   8   2  12    46516.74    44202.07    733.86 o 
  10   2  12       17.76      168.93     87.20 o 
  12   2  12     2451.06     2670.22    126.35 o 
  14   2  12     6652.11     6332.08    188.82 o 
  16   2  12      360.41      525.09    109.48 o 
  18   2  12     1639.21     1507.89    138.05 o 
 -35   3  12      307.97      283.12     89.34 o 
 -33   3  12    14551.09    14372.44    308.16 o 
 -31   3  12      222.64      181.53     88.90 o 
 -29   3  12     4826.11     4934.73    140.01 o 
 -27   3  12     9751.25     8853.11    188.27 o 
 -25   3  12      905.27     1024.02     81.05 o 
 -23   3  12        6.79      102.35     61.76 o 
 -21   3  12     9768.34     9199.72    171.78 o 
 -19   3  12    13097.97    12879.74    214.67 o 
 -17   3  12    11973.90    11348.78    193.71 o 
 -15   3  12    18731.28    17877.05    260.17 o 
 -13   3  12    18575.62    18165.59    262.11 o 
 -11   3  12    16975.15    15826.12    202.16 o 
  -9   3  12     5251.46     5187.28     78.25 o 
  -7   3  12    17376.33    16857.88    195.52 o 
  -5   3  12    20714.90    20124.10    230.56 o 
  -3   3  12     9880.52     9780.68    130.64 o 
  -1   3  12     2985.27     3037.38     76.81 o 
   1   3  12       37.19       73.06     51.09 o 
   3   3  12      657.30      633.47     68.98 o 
   5   3  12    35821.32    34899.72    598.86 o 
   7   3  12        8.65      102.42     95.05 o 
   9   3  12     2305.16     2177.73    136.25 o 
  11   3  12    12903.67    12620.80    352.56 o 
  13   3  12      613.37      392.12    108.31 o 
  15   3  12     3512.71     2967.70    148.24 o 
  17   3  12     1306.96     1264.47    129.73 o 
 -34   4  12     1530.10     1600.45    116.50 o 
 -32   4  12     2354.67     2304.79    125.82 o 
 -30   4  12    10952.09    10609.96    229.26 o 
 -28   4  12     1562.08     1549.54     93.67 o 
 -26   4  12     1992.86     2441.69    124.59 o 
 -24   4  12     1311.20     1494.48     83.31 o 
 -22   4  12      677.83      657.65     68.80 o 
 -20   4  12      312.06      299.24     63.02 o 
 -18   4  12    18563.44    17891.98    280.38 o 
 -16   4  12     7783.32     7394.66    138.70 o 
 -14   4  12    32583.59    30293.13    414.13 o 
 -12   4  12     7640.63     7230.23    134.70 o 
 -10   4  12    36330.80    34518.86    406.07 o 
  -8   4  12    20278.01    19334.15    234.88 o 
  -6   4  12      103.55      109.73     35.63 o 
  -4   4  12       42.91       35.63     38.14 o 
  -2   4  12     1131.17     1166.01     58.18 o 
   0   4  12      334.93      303.77     59.45 o 
   2   4  12    12126.96    11578.78    264.25 o 
   4   4  12      298.91      339.03     87.66 o 
   6   4  12     3020.52     3019.67    134.87 o 
   8   4  12    20834.36    19563.24    478.25 o 
  10   4  12      116.40       -7.40    120.71 o 
  12   4  12     4194.63     3895.98    256.67 o 
  14   4  12     3842.55     3683.48    212.71 o 
  16   4  12      658.20      644.45    148.77 o 
 -33   5  12     7369.14     7206.92    201.98 o 
 -31   5  12      665.51      509.10    100.48 o 
 -29   5  12     6052.78     5745.01    163.68 o 
 -27   5  12     2027.33     1928.36     92.58 o 
 -25   5  12     1499.93     1455.53     83.98 o 
 -23   5  12     1260.11     1373.63     81.19 o 
 -21   5  12     2187.05     2264.59     90.26 o 
 -19   5  12     3129.18     2960.62     98.61 o 
 -17   5  12    10632.58     9436.45    165.79 o 
 -15   5  12     8417.16     8295.32    151.62 o 
 -13   5  12     9438.52     8314.93    151.50 o 
 -11   5  12    22819.65    21455.12    326.90 o 
  -9   5  12     1657.85     1690.85     70.37 o 
  -7   5  12    13950.96    12631.62    186.44 o 
  -5   5  12    12166.69    11519.96    179.19 o 
  -3   5  12      129.05      107.08     71.84 o 
  -1   5  12      273.57      160.70     74.34 o 
   1   5  12       83.83      144.26     76.09 o 
   3   5  12     1185.36     1100.30     99.50 o 
   5   5  12    14176.82    13587.83    306.85 o 
   7   5  12     3247.84     3047.48    167.92 o 
   9   5  12     4788.00     4661.44    328.95 o 
  11   5  12     8540.10     8433.72    280.49 o 
  13   5  12       30.86     -159.16    128.64 o 
  15   5  12     1566.60     1350.54    159.16 o 
 -32   6  12     1163.89     1156.45    118.87 o 
 -30   6  12     6450.42     6416.24    192.84 o 
 -28   6  12      536.02      362.29     88.14 o 
 -26   6  12      967.91     1123.16     87.98 o 
 -24   6  12        7.87      -70.23     69.31 o 
 -22   6  12       73.06       22.89     68.62 o 
 -20   6  12     8413.17     7660.24    159.20 o 
 -18   6  12     6613.25     6622.68    158.61 o 
 -16   6  12     3528.58     3196.37    104.60 o 
 -14   6  12    26905.79    24560.78    372.38 o 
 -12   6  12     2919.82     2897.04     96.10 o 
 -10   6  12    10320.74     8690.79    170.31 o 
  -8   6  12    13599.05    12873.02    267.88 o 
  -6   6  12      789.92      754.13     76.43 o 
  -4   6  12     4823.56     4501.85    178.17 o 
  -2   6  12       55.93      152.22     96.84 o 
   0   6  12      404.12      314.35     97.74 o 
   2   6  12     8109.58     7311.88    243.12 o 
   4   6  12     2346.71     2181.46    151.82 o 
   6   6  12     2361.89     2440.62    163.62 o 
   8   6  12    10582.09    10549.72    319.68 o 
  10   6  12       17.91      -23.45    131.12 o 
  12   6  12     5895.59     5593.98    238.21 o 
  14   6  12     4771.69     4609.19    224.48 o 
 -31   7  12      814.94      768.53    137.18 o 
 -29   7  12     2454.49     2491.73    124.17 o 
 -27   7  12     3305.41     3118.93    171.03 o 
 -25   7  12       58.38       12.14     83.16 o 
 -23   7  12       30.38     -103.99     77.93 o 
 -21   7  12       66.75       73.45     76.66 o 
 -19   7  12      271.27      144.82     76.52 o 
 -17   7  12    10006.61     9378.22    184.35 o 
 -15   7  12     5637.00     5382.27    139.00 o 
 -13   7  12     6955.51     6187.68    147.47 o 
 -11   7  12    19047.08    18272.57    296.12 o 
  -9   7  12      994.75     1019.00     89.29 o 
  -7   7  12     7389.96     6766.20    422.44 o 
  -5   7  12     3271.88     3027.55    215.13 o 
  -3   7  12     1717.84     1597.36    124.51 o 
  -1   7  12      245.65      161.82    103.77 o 
   1   7  12      383.02      287.37    119.64 o 
   3   7  12      822.55      806.51    114.54 o 
   5   7  12     7860.07     7763.44    269.83 o 
   7   7  12      671.27      536.38    137.89 o 
   9   7  12     1978.46     1594.53    157.99 o 
  11   7  12     3456.70     3713.89    197.87 o 
  13   7  12        0.35     -255.71    180.86 o 
 -30   8  12     1464.98     1548.16    141.23 o 
 -28   8  12      562.49      604.03    102.15 o 
 -26   8  12     1011.82      922.68    123.02 o 
 -24   8  12      166.49       32.59     96.08 o 
 -22   8  12       61.21      -73.90     81.71 o 
 -20   8  12     4581.16     4232.07    140.23 o 
 -18   8  12     1298.66     1311.38     95.62 o 
 -16   8  12      434.32      325.40     79.04 o 
 -14   8  12    19467.00    18018.43    297.45 o 
 -12   8  12      492.73      393.89     88.42 o 
 -10   8  12     4132.18     3643.41    132.56 o 
  -8   8  12    12360.29    11290.57    272.70 o 
  -6   8  12       98.33      -88.56    105.02 o 
  -4   8  12     4305.29     3890.32    212.88 o 
  -2   8  12       48.46       14.12    107.40 o 
   0   8  12      248.10       42.07    108.53 o 
   2   8  12     1066.46      948.81    123.66 o 
   4   8  12     3110.73     3034.79    182.54 o 
   6   8  12     4596.36     4360.38    209.32 o 
   8   8  12     5835.16     5777.41    247.98 o 
  10   8  12     1068.13     1072.12    159.04 o 
  12   8  12     6885.75     6620.44    266.94 o 
 -27   9  12      906.88      961.73    106.70 o 
 -25   9  12        3.97       12.76    106.54 o 
 -23   9  12     1080.01      839.31    116.12 o 
 -21   9  12        5.11     -132.68     97.96 o 
 -19   9  12      780.56      885.58     96.26 o 
 -17   9  12    13891.87    12594.92    233.61 o 
 -15   9  12       49.32     -156.26     78.13 o 
 -13   9  12      847.22      629.65     98.39 o 
 -11   9  12    23685.16    23117.29    467.76 o 
  -9   9  12      174.59     -132.10    105.51 o 
  -7   9  12     1421.34     1392.64    127.74 o 
  -5   9  12      982.71      854.56    161.90 o 
  -3   9  12        3.39       86.43    143.07 o 
  -1   9  12      122.69     -135.66    140.90 o 
   1   9  12     1815.00     1726.35    140.45 o 
   3   9  12     1624.78     1542.95    138.34 o 
   5   9  12     1690.90     1667.37    165.92 o 
   7   9  12     1959.56     1970.65    219.59 o 
   9   9  12     4387.34     4592.15    230.30 o 
  11   9  12     1879.00     2344.37    183.01 o 
 -26  10  12      831.96      867.86    111.54 o 
 -24  10  12      655.65      576.02    104.24 o 
 -22  10  12      680.60      639.03    117.46 o 
 -20  10  12     3455.25     3646.00    163.25 o 
 -18  10  12       22.07     -220.19    111.20 o 
 -16  10  12       15.09     -112.62     99.09 o 
 -14  10  12    13625.16    12996.22    315.08 o 
 -12  10  12      394.07      178.11    119.63 o 
 -10  10  12     1742.86     1556.39    138.57 o 
  -8  10  12     5573.86     5099.77    200.44 o 
  -6  10  12     1117.90     1113.01    150.16 o 
  -4  10  12     1840.67     2201.94    193.29 o 
  -2  10  12      637.71      676.30    162.11 o 
   0  10  12      868.42      953.94    167.29 o 
   2  10  12       72.01       55.96    146.82 o 
   4  10  12     1698.86     1684.12    169.02 o 
   6  10  12     3770.92     3876.58    219.75 o 
   8  10  12     1199.83     1184.08    169.01 o 
 -23  11  12      284.69       85.26    124.16 o 
 -21  11  12        0.76     -232.05    119.00 o 
 -19  11  12      641.87      824.78    159.07 o 
 -17  11  12    10510.72    10810.53    346.40 o 
 -15  11  12        7.61     -147.53    159.24 o 
 -13  11  12      243.86      197.63    134.65 o 
 -11  11  12     8195.76     8482.00    340.37 o 
  -9  11  12        1.96     -213.48    116.89 o 
  -7  11  12     3182.35     3401.05    193.72 o 
  -5  11  12       40.13       47.09    139.04 o 
  -3  11  12       19.02     -274.74    243.22 o 
  -1  11  12     1089.86      961.64    261.89 o 
   1  11  12     2113.42     1988.44    240.50 o 
   3  11  12     2147.74     2003.74    247.50 o 
   5  11  12      159.96      -82.41    204.27 o 
 -20  12  12     2023.47     2363.15    160.32 o 
 -18  12  12     1542.11     1744.07    319.16 o 
 -16  12  12      586.60      543.39    225.80 o 
 -14  12  12    11107.47    11224.45    383.74 o 
 -12  12  12      205.30     -235.36    168.27 o 
 -10  12  12      382.96      285.41    174.55 o 
  -8  12  12     3773.57     4087.59    242.03 o 
  -6  12  12       17.37      -21.21    212.24 o 
  -4  12  12      234.64       32.69    171.20 o 
  -2  12  12        3.55     -196.69    203.52 o 
   0  12  12      573.55      857.02    296.02 o 
   2  12  12        8.63     -138.14    237.35 o 
 -15  13  12      131.11     -152.92    153.64 o 
 -13  13  12       30.99     -306.10    153.05 o 
 -11  13  12     3260.22     3552.79    236.78 o 
  -9  13  12       34.29     -243.54    170.86 o 
  -7  13  12      873.54     1205.44    286.64 o 
  -5  13  12       86.03      -74.18    185.70 o 
  -3  13  12        7.45     -112.55    174.07 o 
 -35   1  13       31.28      -38.69    124.80 o 
 -33   1  13       13.53       75.07    106.70 o 
 -31   1  13       38.87       99.93     74.04 o 
 -29   1  13      912.01      932.22     80.05 o 
 -27   1  13       39.44      -77.68     66.57 o 
 -25   1  13      118.53       89.10     60.52 o 
 -23   1  13        7.57       -3.43     56.93 o 
 -21   1  13      990.82     1039.01     65.91 o 
 -19   1  13      748.39      778.92     55.89 o 
 -17   1  13      451.46      506.95     45.36 o 
 -15   1  13      172.19      211.22     39.95 o 
 -13   1  13        3.48      -33.44     27.55 o 
 -11   1  13       77.13       20.25     30.13 o 
  -9   1  13     1090.73      980.90     35.98 o 
  -7   1  13     6300.43     6328.70     87.31 o 
  -5   1  13      158.47      148.15     29.39 o 
  -3   1  13      901.67      988.70     36.12 o 
  -1   1  13      294.78      226.61     44.78 o 
   1   1  13     1179.64     1158.46     61.34 o 
   3   1  13       19.99      -23.55     49.50 o 
   5   1  13      252.26      214.55     61.42 o 
   7   1  13      588.83      427.57     80.97 o 
   9   1  13     1122.50     1049.77    101.93 o 
  11   1  13     1545.72     1383.79    110.53 o 
  13   1  13      113.92       72.78     98.57 o 
  15   1  13      303.89      258.50    116.49 o 
 -34   2  13       52.12      188.08    116.83 o 
 -32   2  13      410.25      419.73    114.24 o 
 -30   2  13     1493.00     1399.95     87.17 o 
 -28   2  13      292.04      320.53     72.56 o 
 -26   2  13       55.07       81.69     66.07 o 
 -24   2  13      510.65      572.55     68.62 o 
 -22   2  13      342.39      442.20     62.93 o 
 -20   2  13      565.86      816.44     61.13 o 
 -18   2  13      497.93      503.79     50.29 o 
 -16   2  13     2268.83     2336.69     65.80 o 
 -14   2  13     2612.99     2471.09     65.19 o 
 -12   2  13     4030.44     3774.08     69.05 o 
 -10   2  13      134.92       82.72     32.51 o 
  -8   2  13    12600.93    12679.98    144.57 o 
  -6   2  13     5797.73     5628.47     83.12 o 
  -4   2  13      371.80      338.52     33.79 o 
  -2   2  13      222.37       99.53     39.49 o 
   0   2  13        2.07       24.51     51.32 o 
   2   2  13     1274.52     1356.43     73.57 o 
   4   2  13      285.62      242.03     65.09 o 
   6   2  13      639.33      619.22     80.66 o 
   8   2  13      529.59      454.51     91.43 o 
  10   2  13     3497.65     3433.78    145.52 o 
  12   2  13     1281.68     1151.97    111.55 o 
  14   2  13      323.47      173.23    104.17 o 
  16   2  13      320.76      129.94    117.38 o 
 -33   3  13      149.55       96.82    116.98 o 
 -31   3  13      187.62      303.24    115.33 o 
 -29   3  13     2968.69     3049.11    112.77 o 
 -27   3  13      337.20      218.45     77.48 o 
 -25   3  13      166.55       43.10     71.76 o 
 -23   3  13       28.09       53.38     62.98 o 
 -21   3  13        9.26      -54.36     59.27 o 
 -19   3  13       72.05       36.69     57.58 o 
 -17   3  13     2961.75     2871.82     86.58 o 
 -15   3  13     2656.66     2587.24     79.86 o 
 -13   3  13      883.55      969.24     60.13 o 
 -11   3  13     1714.55     1643.65     52.56 o 
  -9   3  13     4420.26     4557.57     77.77 o 
  -7   3  13     2444.82     2446.87     57.25 o 
  -5   3  13        4.90      -34.18     37.06 o 
  -3   3  13       45.51       33.69     41.23 o 
  -1   3  13      180.41      115.35     53.86 o 
   1   3  13     1856.18     1750.94     82.62 o 
   3   3  13      845.72      725.92     73.77 o 
   5   3  13      868.73      686.15     82.71 o 
   7   3  13      203.12       -7.52     91.03 o 
   9   3  13      538.99      310.74    101.72 o 
  11   3  13      730.09      525.05    108.48 o 
  13   3  13        8.07       -9.85    105.99 o 
  15   3  13      181.47       82.40    111.11 o 
 -34   4  13      706.81      578.66    214.34 o 
 -32   4  13     1054.20     1171.48    129.33 o 
 -30   4  13     1746.87     1664.92    149.89 o 
 -28   4  13      824.62      783.04     86.03 o 
 -26   4  13      461.71      471.21     79.81 o 
 -24   4  13     1211.48     1169.66     80.75 o 
 -22   4  13      207.59      267.56     66.88 o 
 -20   4  13       60.90       35.11     61.44 o 
 -18   4  13      836.39      932.97     67.34 o 
 -16   4  13      296.01      363.90     58.01 o 
 -14   4  13    10186.53     9398.55    162.40 o 
 -12   4  13     4237.50     3917.52    100.60 o 
 -10   4  13     3147.56     2832.17     80.38 o 
  -8   4  13     2333.84     2459.71     62.58 o 
  -6   4  13     4098.81     3883.43     83.41 o 
  -4   4  13       48.66      -18.66     44.50 o 
  -2   4  13     1493.73     1389.85     67.93 o 
   0   4  13        4.77       41.70     63.86 o 
   2   4  13      238.35      126.19     72.62 o 
   4   4  13     1519.10     1398.22    158.28 o 
   6   4  13     4597.22     4593.05    205.56 o 
   8   4  13      120.71      -18.85    121.02 o 
  10   4  13       31.86       69.10    131.31 o 
  12   4  13     1672.83     1396.46    125.76 o 
  14   4  13       75.75      -30.95    111.47 o 
 -33   5  13      376.26      333.86    124.05 o 
 -31   5  13      361.37      480.10    122.29 o 
 -29   5  13     1788.65     1660.02    118.79 o 
 -27   5  13     2520.03     2409.71    104.79 o 
 -25   5  13       30.44       59.84     73.34 o 
 -23   5  13      585.94      716.75     77.07 o 
 -21   5  13       37.43       62.51     65.23 o 
 -19   5  13      687.81      547.98     69.10 o 
 -17   5  13     7046.40     6387.38    133.81 o 
 -15   5  13     8581.27     7709.78    147.59 o 
 -13   5  13     6024.57     5367.33    128.76 o 
 -11   5  13    11391.60    10100.69    185.76 o 
  -9   5  13    20673.68    19020.13    273.41 o 
  -7   5  13     3063.33     2727.14     82.51 o 
  -5   5  13     3391.49     3442.42     90.94 o 
  -3   5  13      919.45      737.38     62.56 o 
  -1   5  13      109.95       79.79     63.46 o 
   1   5  13      206.21      142.41     88.46 o 
   3   5  13      223.06      184.08     93.06 o 
   5   5  13     2412.53     2297.45    157.12 o 
   7   5  13     4164.29     3842.21    195.24 o 
   9   5  13     3696.35     3286.80    183.25 o 
  11   5  13     1645.02     1735.13    160.42 o 
  13   5  13      408.70      572.56    150.44 o 
 -32   6  13      882.12      880.67    130.51 o 
 -30   6  13      583.66      616.23    132.67 o 
 -28   6  13      177.70        9.63    105.97 o 
 -26   6  13      863.57      726.71     83.74 o 
 -24   6  13     3094.20     2997.33    108.64 o 
 -22   6  13        3.42      -59.22     69.50 o 
 -20   6  13       78.12       18.04     67.73 o 
 -18   6  13     1677.40     1599.62     85.90 o 
 -16   6  13      383.20      279.08     69.28 o 
 -14   6  13    10916.34    10124.17    190.02 o 
 -12   6  13     4491.91     4044.27    116.98 o 
 -10   6  13     3124.93     2715.26     96.42 o 
  -8   6  13     4621.85     4344.49    130.61 o 
  -6   6  13     6536.91     6099.83    171.80 o 
  -4   6  13     1968.31     1801.09    128.80 o 
  -2   6  13      598.50      520.81    102.86 o 
   0   6  13       13.85      -72.63     97.17 o 
   2   6  13      689.59      683.94    129.71 o 
   4   6  13      103.76      106.05    122.13 o 
   6   6  13     6701.44     6277.39    247.28 o 
   8   6  13     1418.54     1295.23    177.81 o 
  10   6  13      479.76      363.99    141.80 o 
  12   6  13     2625.15     2209.92    179.05 o 
 -31   7  13      125.40      227.18    156.40 o 
 -29   7  13     1069.60     1130.73    127.35 o 
 -27   7  13      428.41      375.53    137.96 o 
 -25   7  13       79.11       56.52     95.32 o 
 -23   7  13      270.30      131.39     85.31 o 
 -21   7  13      983.86      874.61     89.20 o 
 -19   7  13       54.06      -30.81     76.55 o 
 -17   7  13     2106.39     2118.13     96.79 o 
 -15   7  13     4476.33     4234.97    136.31 o 
 -13   7  13       24.88      -22.03     68.03 o 
 -11   7  13     2493.12     2470.08     99.68 o 
  -9   7  13     6895.08     6361.47    152.49 o 
  -7   7  13      148.98      119.63    103.32 o 
  -5   7  13       39.30      161.98    105.59 o 
  -3   7  13     1264.27     1080.59    122.07 o 
  -1   7  13       73.50      146.35    106.81 o 
   1   7  13     1253.73     1317.26    126.61 o 
   3   7  13       57.97     -156.53    122.44 o 
   5   7  13      439.00      279.30    133.75 o 
   7   7  13      627.12      418.19    144.46 o 
   9   7  13     4381.57     4035.62    206.32 o 
  11   7  13      189.71      -70.22    144.08 o 
 -30   8  13     1412.75     1503.17    185.88 o 
 -28   8  13        1.73     -178.19    141.50 o 
 -26   8  13      194.67      -10.49    110.10 o 
 -24   8  13     1013.47      935.54    131.03 o 
 -22   8  13      402.86      283.91     88.15 o 
 -20   8  13      999.50     1066.22     97.31 o 
 -18   8  13      267.35      303.01     79.72 o 
 -16   8  13     1413.42     1325.71     92.44 o 
 -14   8  13     8975.21     8018.86    176.43 o 
 -12   8  13     3555.76     3307.70    116.82 o 
 -10   8  13     1627.03     1461.72    123.03 o 
  -8   8  13     2916.45     3088.00    213.25 o 
  -6   8  13     2277.39     1918.82    179.59 o 
  -4   8  13     1163.39     1197.71    163.78 o 
  -2   8  13      576.96      515.79    119.30 o 
   0   8  13       32.95       34.07    113.44 o 
   2   8  13      114.03       62.21    165.62 o 
   4   8  13      233.44      222.87    140.29 o 
   6   8  13     3618.19     3367.43    195.23 o 
   8   8  13      468.65      220.97    145.22 o 
  10   8  13      215.68       56.51    157.90 o 
 -27   9  13      569.15      569.14    152.59 o 
 -25   9  13      769.65      519.69    119.84 o 
 -23   9  13       66.45     -102.71    105.42 o 
 -21   9  13       10.50      -27.72    104.24 o 
 -19   9  13      224.72       91.73     90.06 o 
 -17   9  13     1843.81     1780.98    105.13 o 
 -15   9  13     6664.73     6172.24    175.20 o 
 -13   9  13       49.23     -155.07     94.29 o 
 -11   9  13     5054.21     4728.28    188.60 o 
  -9   9  13     7042.26     6795.82    219.88 o 
  -7   9  13       61.20       82.84    131.08 o 
  -5   9  13        0.17      126.21    149.87 o 
  -3   9  13     1902.43     1504.12    179.07 o 
  -1   9  13       34.01      -30.44    148.15 o 
   1   9  13     1944.64     1832.16    144.93 o 
   3   9  13      612.16      556.81    151.83 o 
   5   9  13      108.42      213.99    146.78 o 
   7   9  13       50.41       17.36    146.90 o 
   9   9  13     2999.88     3049.27    197.31 o 
 -26  10  13       39.84      128.19    120.64 o 
 -24  10  13      401.19      356.38    147.81 o 
 -22  10  13      199.91     -151.16    108.18 o 
 -20  10  13      784.35      688.56    123.00 o 
 -18  10  13        0.13       24.31    108.40 o 
 -16  10  13        0.86     -142.88    105.76 o 
 -14  10  13     2415.43     2094.54    178.26 o 
 -12  10  13      737.14      724.58    128.45 o 
 -10  10  13      153.74     -118.93    116.63 o 
  -8  10  13      189.67      250.71    141.16 o 
  -6  10  13     1879.77     1957.01    171.68 o 
  -4  10  13       81.72       -5.98    155.53 o 
  -2  10  13      236.82      288.33    160.09 o 
   0  10  13      258.60      222.19    157.23 o 
   2  10  13       15.57      -40.51    200.57 o 
   4  10  13      486.23      375.01    154.27 o 
   6  10  13      924.27     1053.65    165.94 o 
 -23  11  13        2.07     -255.97    150.16 o 
 -21  11  13       74.93       77.66    150.30 o 
 -19  11  13      155.46      151.59    152.55 o 
 -17  11  13     1029.22     1009.36    147.87 o 
 -15  11  13      226.40       84.23    131.34 o 
 -13  11  13      764.83      737.55    147.79 o 
 -11  11  13      450.95      477.50    144.03 o 
  -9  11  13     1070.50     1579.32    215.60 o 
  -7  11  13        7.77      -28.99    164.62 o 
  -5  11  13       31.25     -206.26    164.92 o 
  -3  11  13     1026.77      771.99    216.64 o 
  -1  11  13       46.32     -110.44    199.13 o 
   1  11  13      494.75      166.01    238.42 o 
   3  11  13        7.56     -158.11    199.60 o 
 -18  12  13      145.27      264.24    160.72 o 
 -16  12  13      747.17      924.15    150.64 o 
 -14  12  13      362.27      461.61    181.95 o 
 -12  12  13       98.37      -99.10    176.28 o 
 -10  12  13     1115.90     1098.93    192.58 o 
  -8  12  13      110.41      270.82    179.25 o 
  -6  12  13     1362.18     1532.64    379.35 o 
  -4  12  13       12.81      149.01    177.60 o 
  -2  12  13      404.21      241.58    214.48 o 
   0  12  13       60.63      -62.80    277.36 o 
 -34   0  14     1125.48     1630.65    410.70 o 
 -32   0  14     3176.43     3655.52    285.89 o 
 -30   0  14     2778.95     3316.28    177.20 o 
 -28   0  14     9021.47     8675.82    218.31 o 
 -26   0  14    18562.76    18947.94    376.12 o 
 -24   0  14     8801.24     8645.16    211.29 o 
 -22   0  14     6925.92     7156.71    306.41 o 
 -20   0  14    26464.14    26420.12    491.82 o 
 -16   0  14     1093.01     1056.43     81.21 o 
 -14   0  14     1308.42     1575.97     65.88 o 
 -10   0  14     3426.33     3769.19     91.29 o 
  -8   0  14    52693.71    52971.34    710.09 o 
  -6   0  14     1754.49     2147.52     69.94 o 
  -4   0  14     1805.64     1908.00     71.62 o 
  -2   0  14    41072.32    41775.79    773.64 o 
   0   0  14     6091.07     8967.04    358.87 o 
   2   0  14     5080.08     5591.05    198.22 o 
   4   0  14     3262.53     4092.67    189.01 o 
   6   0  14      451.48     1012.35    267.76 o 
   8   0  14        4.09      557.51    147.78 o 
  10   0  14     5534.89     5223.86    326.37 o 
  12   0  14     2202.71     2366.28    203.65 o 
  14   0  14     3747.97     4402.29    463.51 o 
 -35   1  14      568.15     1243.62    213.27 o 
 -33   1  14      416.31      636.38    112.97 o 
 -31   1  14     7359.31     7007.40    176.63 o 
 -29   1  14    10289.03    10496.59    179.30 o 
 -27   1  14     5735.00     5235.91    127.99 o 
 -25   1  14     5694.21     5759.08    115.59 o 
 -23   1  14    26408.47    25161.39    319.64 o 
 -21   1  14     2802.59     3813.20    177.26 o 
 -19   1  14      232.87      484.88     87.69 o 
 -17   1  14     8600.22     9216.82    135.61 o 
 -13   1  14     2429.73     2470.48     55.33 o 
 -11   1  14    26583.64    26425.44    255.49 o 
  -9   1  14      122.06      -59.74     33.07 o 
  -7   1  14       68.98      229.55     32.84 o 
  -5   1  14    70151.88    69459.07    658.45 o 
  -3   1  14     3809.98     4982.98    114.52 o 
  -1   1  14     3645.42     3893.52    102.85 o 
   1   1  14    13603.18    13611.04    227.52 o 
   3   1  14     1722.11     3625.71    426.14 o 
   5   1  14     2870.71     3399.58    120.65 o 
   7   1  14       24.62      288.86     83.44 o 
   9   1  14     5269.62     6207.80    171.42 o 
  11   1  14       30.89      551.76    111.23 o 
  13   1  14     1056.75     1147.36    146.53 o 
  15   1  14     7949.40     7941.72    364.83 o 
 -34   2  14     1571.97     1578.16    136.34 o 
 -32   2  14     2905.72     3210.59    162.81 o 
 -30   2  14     3221.45     3377.24    128.64 o 
 -28   2  14    10484.18     9906.42    200.44 o 
 -26   2  14    13718.61    13534.08    246.37 o 
 -24   2  14    13313.11    13095.10    238.37 o 
 -22   2  14     1906.69     2553.61    149.53 o 
 -20   2  14    23245.17    22821.79    343.79 o 
 -18   2  14     5087.92     8376.09    395.98 o 
 -16   2  14        3.34      142.62     44.84 o 
 -14   2  14     2619.06     2717.41     69.48 o 
 -10   2  14       17.42       -9.67     32.55 o 
  -8   2  14    43224.28    42375.84    479.72 o 
  -6   2  14     1672.15     1959.64     54.69 o 
  -4   2  14     1569.90     1881.62     60.09 o 
  -2   2  14    38316.56    37810.33    485.51 o 
   0   2  14     4493.23     6498.59    290.61 o 
   2   2  14     9448.89     8896.51    182.47 o 
   4   2  14     2103.82     3007.67    159.35 o 
   6   2  14      373.20     1088.09    275.22 o 
   8   2  14      460.19     1135.21    122.08 o 
  10   2  14     2541.70     2725.07    140.94 o 
  12   2  14     5005.21     5437.36    193.31 o 
  14   2  14     1029.48     1206.13    129.00 o 
 -33   3  14      576.08      610.53    126.71 o 
 -31   3  14     4079.87     4313.67    182.56 o 
 -29   3  14     6386.57     6161.45    156.97 o 
 -27   3  14     5097.42     4563.33    138.27 o 
 -25   3  14     1770.70     1681.78     92.01 o 
 -23   3  14    12909.04    12239.52    226.99 o 
 -21   3  14     7247.09     8014.24    161.19 o 
 -19   3  14      387.10      753.65     98.52 o 
 -17   3  14     2362.84     2800.81     86.90 o 
 -13   3  14      252.15      438.49     57.33 o 
 -11   3  14    12097.22    11688.16    161.46 o 
  -9   3  14        6.38      383.08     43.12 o 
  -7   3  14     3521.13     3288.86     72.23 o 
  -5   3  14    46345.68    45840.55    553.78 o 
  -3   3  14     1211.77     1520.09     60.38 o 
  -1   3  14     6033.33     5378.04    137.35 o 
   1   3  14    10655.23    11201.28    211.31 o 
   3   3  14      643.41     1532.93    273.09 o 
   5   3  14      166.15      229.26     94.03 o 
   7   3  14        2.69      272.34    100.06 o 
   9   3  14      237.13      870.66    119.84 o 
  11   3  14     1649.83     2050.49    134.66 o 
  13   3  14      778.93      665.26    125.80 o 
 -34   4  14     2008.69     2255.75    151.21 o 
 -32   4  14     1632.48     1697.47    139.56 o 
 -30   4  14     3271.94     3375.63    224.19 o 
 -28   4  14     8066.63     7657.71    175.40 o 
 -26   4  14    14056.86    13189.43    244.63 o 
 -24   4  14     8812.99     8699.02    174.88 o 
 -22   4  14       21.12      601.55    127.72 o 
 -20   4  14    19097.72    18037.92    286.75 o 
 -18   4  14     7549.27     8772.12    249.55 o 
 -16   4  14        2.31      449.41     63.15 o 
 -14   4  14       86.48      100.27     55.86 o 
 -12   4  14     1064.09     5897.03    348.83 o 
 -10   4  14       19.33       19.19     48.43 o 
  -8   4  14    33968.26    33180.25    403.56 o 
  -6   4  14        9.09      116.67     47.13 o 
  -4   4  14     5982.60     5495.23    108.19 o 
  -2   4  14    19461.14    20421.09    335.19 o 
   2   4  14     7758.55     7048.70    177.56 o 
   4   4  14     2214.51     2955.71    136.27 o 
   6   4  14       65.04      674.19    267.76 o 
   8   4  14      190.33      668.48    130.72 o 
  10   4  14      229.42      366.75    111.94 o 
  12   4  14     1822.44     1839.45    136.92 o 
 -33   5  14      511.34      851.51    131.91 o 
 -31   5  14     1319.54     1730.52    140.65 o 
 -29   5  14     3878.95     3849.21    181.07 o 
 -27   5  14     6554.75     6157.37    158.71 o 
 -25   5  14     5894.86     5758.03    145.17 o 
 -23   5  14     8546.14     8059.43    189.94 o 
 -21   5  14     7840.88     7664.60    161.14 o 
 -19   5  14       81.03      676.27    106.75 o 
 -17   5  14     1239.08     1324.11     74.93 o 
 -15   5  14        4.27     3858.46    300.83 o 
 -13   5  14       51.06      149.15     63.56 o 
 -11   5  14     7878.39     7832.33    160.60 o 
  -9   5  14       32.72      458.37     66.68 o 
  -7   5  14     2069.92     2035.57     94.57 o 
  -5   5  14    28335.52    27207.14    389.37 o 
  -3   5  14       55.66      311.68     61.08 o 
  -1   5  14     8431.05     8017.36    186.79 o 
   1   5  14     4856.14     5493.36    156.94 o 
   3   5  14     1227.41     1798.76    150.35 o 
   5   5  14     2000.47     2573.92    166.72 o 
   7   5  14      376.79      578.92    137.92 o 
   9   5  14      787.15      940.33    147.51 o 
  11   5  14     1254.05     1190.50    147.81 o 
  13   5  14      848.42      515.56    124.40 o 
 -32   6  14      481.98      398.22    126.42 o 
 -30   6  14     6177.84     6102.75    221.21 o 
 -28   6  14     1435.89     1518.12    162.21 o 
 -26   6  14     5007.46     4427.48    142.70 o 
 -24   6  14     5972.07     5855.56    149.52 o 
 -22   6  14      132.07      480.30     77.93 o 
 -20   6  14     7366.08     6772.67    153.59 o 
 -18   6  14     2395.49     2907.28    104.76 o 
 -16   6  14      105.88      318.41     71.45 o 
 -14   6  14      398.85      349.71     71.97 o 
 -12   6  14       38.75      549.61     99.65 o 
 -10   6  14     1924.48     1814.92     88.44 o 
  -8   6  14    14351.34    13605.97    228.91 o 
  -6   6  14      129.18      215.02     83.17 o 
  -4   6  14     6263.40     5733.43    170.22 o 
  -2   6  14     8097.09     8386.46    249.90 o 
   0   6  14      960.29     1320.53    163.93 o 
   2   6  14     5808.08     5478.92    235.50 o 
   4   6  14     2691.85     3114.09    182.74 o 
   6   6  14      155.14      704.62    144.19 o 
   8   6  14       60.62      229.58    143.76 o 
  10   6  14      249.11      794.41    154.72 o 
  12   6  14      892.47      924.07    174.06 o 
 -31   7  14      560.23      750.31    230.98 o 
 -29   7  14     1433.30     1404.25    164.41 o 
 -27   7  14    10071.70     9987.85    261.47 o 
 -25   7  14      693.49      826.93    114.50 o 
 -23   7  14     4948.70     4664.43    161.41 o 
 -21   7  14    10304.25     9773.12    209.84 o 
 -19   7  14        3.84      295.65     78.49 o 
 -17   7  14     1591.28     1642.28     93.48 o 
 -15   7  14     1653.77     2370.68    137.33 o 
 -13   7  14      549.10     1109.59     84.59 o 
 -11   7  14     3367.25     3677.00    118.23 o 
  -9   7  14     4093.73     4108.30    159.02 o 
  -7   7  14     8967.45     8205.32    242.11 o 
  -5   7  14    15202.67    15155.98    308.58 o 
  -3   7  14     1966.57     2074.01    142.47 o 
  -1   7  14     5763.52     5230.47    204.86 o 
   1   7  14     1859.33     2940.84    180.95 o 
   3   7  14      519.96      799.18    176.22 o 
   5   7  14     1361.10     1159.09    155.78 o 
   7   7  14        5.19      859.64    152.30 o 
   9   7  14        2.26       45.50    145.65 o 
 -28   8  14      412.29      685.81    153.82 o 
 -26   8  14      283.22      231.86    114.81 o 
 -24   8  14     7074.50     7035.81    217.83 o 
 -22   8  14      204.90      575.48    111.59 o 
 -20   8  14     2113.15     1943.70    111.26 o 
 -18   8  14     1320.86     1580.08     98.49 o 
 -16   8  14      180.03      961.93     89.60 o 
 -14   8  14     1349.14     1424.94    109.77 o 
 -12   8  14      734.74      646.59     86.25 o 
 -10   8  14     4365.25     4379.12    227.16 o 
  -8   8  14      177.66      219.96    104.58 o 
  -6   8  14     2846.99     3211.56    210.71 o 
  -4   8  14    12833.92    11916.85    312.05 o 
  -2   8  14     1544.43     1853.54    144.55 o 
   0   8  14       10.92       95.65    135.71 o 
   2   8  14     6121.93     5556.13    248.73 o 
   4   8  14     1035.67     1645.79    169.76 o 
   6   8  14        6.11      101.14    150.30 o 
   8   8  14      989.85      978.43    163.03 o 
 -27   9  14     7668.44     7656.60    235.10 o 
 -25   9  14       16.52     -118.84    109.69 o 
 -23   9  14     2381.00     2385.41    223.57 o 
 -21   9  14     6085.06     6102.29    266.55 o 
 -19   9  14      144.94      391.66    101.60 o 
 -17   9  14      315.95      301.99     88.31 o 
 -15   9  14       23.86      115.76     86.58 o 
 -13   9  14        4.52      596.51    104.44 o 
 -11   9  14      196.09      294.04    102.52 o 
  -9   9  14     2867.25     2776.53    180.39 o 
  -7   9  14    10047.49     9483.84    300.40 o 
  -5   9  14     2348.89     2331.12    200.55 o 
  -3   9  14     2493.13     2656.74    204.72 o 
  -1   9  14     6971.44     7037.99    240.32 o 
   1   9  14     1252.48     2018.19    174.64 o 
   3   9  14      103.33      272.13    150.18 o 
   5   9  14      369.84      345.75    157.10 o 
   7   9  14       71.88      746.48    213.78 o 
 -24  10  14     4158.32     4273.52    178.29 o 
 -22  10  14       37.96       19.34    117.04 o 
 -20  10  14     1338.06     1199.37    163.21 o 
 -18  10  14     4779.07     4838.89    182.73 o 
 -16  10  14        1.19      233.25    115.67 o 
 -14  10  14       38.20       34.39    112.10 o 
 -12  10  14      914.45      893.38    126.29 o 
 -10  10  14      411.85      548.53    173.69 o 
  -8  10  14     3290.39     3602.15    198.97 o 
  -6  10  14     1709.46     2125.85    173.54 o 
  -4  10  14     7896.07     7400.08    313.75 o 
  -2  10  14     1362.61     1573.90    237.78 o 
   0  10  14      250.72      217.11    205.66 o 
   2  10  14     1569.03     1500.89    240.03 o 
   4  10  14       16.28      438.89    157.24 o 
 -21  11  14     2381.51     2681.18    231.47 o 
 -19  11  14     1024.67     1322.87    177.66 o 
 -17  11  14       13.23       -4.79    132.00 o 
 -15  11  14      607.52      324.06    140.44 o 
 -13  11  14      467.29      629.15    146.89 o 
 -11  11  14       47.91      179.31    258.25 o 
  -9  11  14      164.63      205.50    214.06 o 
  -7  11  14     4192.64     4536.09    305.05 o 
  -5  11  14       78.76      167.08    171.32 o 
  -3  11  14     1148.38      875.21    225.80 o 
  -1  11  14     6227.55     6822.39    598.98 o 
   1  11  14      471.42      706.61    226.33 o 
 -16  12  14        1.61      208.43    142.86 o 
 -14  12  14      495.17      566.82    147.85 o 
 -12  12  14     1956.25     1987.06    408.76 o 
 -10  12  14     1755.96     2234.25    218.08 o 
  -8  12  14      293.38      170.04    187.80 o 
  -6  12  14     4301.32     5142.58    274.74 o 
  -4  12  14     5687.81     6168.79    306.84 o 
 -33   1  15      553.62      647.23    125.01 o 
 -31   1  15       83.38      126.92     92.38 o 
 -29   1  15      238.77      307.41     73.31 o 
 -27   1  15      125.62      186.03     65.86 o 
 -25   1  15        3.35        4.92     55.64 o 
 -23   1  15       42.86       58.06     53.60 o 
 -21   1  15       36.04       79.47     52.13 o 
 -19   1  15      193.87      144.10     50.62 o 
 -17   1  15      384.44      332.53     47.94 o 
 -15   1  15      190.04      226.92     43.00 o 
 -13   1  15       70.77       46.00     34.57 o 
 -11   1  15        7.45      -24.70     33.90 o 
  -9   1  15      385.07      427.11     36.08 o 
  -7   1  15        4.86       32.27     31.40 o 
  -5   1  15      963.56      948.87     58.33 o 
  -3   1  15      222.96      291.45     53.50 o 
  -1   1  15     1370.01     1439.28     78.54 o 
   1   1  15      390.71      474.77     72.05 o 
   3   1  15       26.16       -4.92     79.51 o 
   5   1  15      155.50      114.79     82.54 o 
   7   1  15      591.93      541.46     92.41 o 
   9   1  15       45.93     -134.89     95.23 o 
  11   1  15       16.46     -199.60     99.80 o 
  13   1  15        2.68     -142.17    112.59 o 
 -34   2  15      308.63      257.49    103.87 o 
 -32   2  15        0.30      -63.13     95.19 o 
 -30   2  15     1543.53     1556.62    131.83 o 
 -28   2  15     3023.80     3199.73    115.38 o 
 -26   2  15      268.71      209.50     75.91 o 
 -24   2  15      672.79      628.86     78.72 o 
 -22   2  15     2754.86     2901.87     93.04 o 
 -20   2  15        5.81      -25.19     59.37 o 
 -18   2  15      180.54      309.68     54.63 o 
 -16   2  15     2631.35     2825.64     74.02 o 
 -14   2  15      372.13      415.81     46.01 o 
 -12   2  15       87.09       80.75     45.25 o 
 -10   2  15       93.47       94.15     38.43 o 
  -8   2  15       29.27        1.73     30.90 o 
  -6   2  15       21.28       62.62     46.80 o 
  -4   2  15     4730.39     4317.36    110.72 o 
  -2   2  15      366.27      435.57     83.30 o 
   0   2  15     1151.82     1105.58     82.43 o 
   2   2  15      139.30      160.27     83.75 o 
   4   2  15       20.88      -67.58     84.10 o 
   6   2  15        3.35       64.82     90.16 o 
   8   2  15      110.03        7.30    101.83 o 
  10   2  15        2.64       40.37    134.26 o 
  12   2  15      152.21       56.85    113.48 o 
 -33   3  15       36.22      175.96    117.64 o 
 -31   3  15      148.78      166.66    119.37 o 
 -29   3  15      878.37      782.42    127.59 o 
 -27   3  15     1116.07     1156.23     90.99 o 
 -25   3  15      561.57      535.23     80.99 o 
 -23   3  15     1855.66     1681.75     92.77 o 
 -21   3  15      538.16      616.99     97.14 o 
 -19   3  15      738.81      876.59     71.30 o 
 -17   3  15     3047.71     3006.27     83.64 o 
 -15   3  15      470.71      439.19     55.98 o 
 -13   3  15     1179.03     1387.82     60.28 o 
 -11   3  15     1014.63      990.72     55.25 o 
  -9   3  15      152.27      103.23     39.28 o 
  -7   3  15      155.32      181.45     52.53 o 
  -5   3  15     2945.08     3034.12     80.80 o 
  -3   3  15      381.84      386.77     71.11 o 
  -1   3  15     3933.64     3860.36    120.08 o 
   1   3  15     1452.86     1381.38    100.28 o 
   3   3  15      316.20      343.83     98.11 o 
   5   3  15      918.33      937.58    109.98 o 
   7   3  15     1870.96     1682.55    125.11 o 
   9   3  15      388.90      310.29    111.89 o 
  11   3  15       32.14     -150.76    109.39 o 
 -32   4  15       59.19      -53.83    113.98 o 
 -30   4  15       24.03      146.41    113.49 o 
 -28   4  15      636.73      681.74    120.15 o 
 -26   4  15      633.89      745.91     85.97 o 
 -24   4  15     3449.71     3533.07    120.86 o 
 -22   4  15     1981.88     2165.02     93.09 o 
 -20   4  15      214.93      280.45     68.84 o 
 -18   4  15      587.60      702.52     92.31 o 
 -16   4  15     4222.48     4141.94    110.58 o 
 -14   4  15      897.77      832.10     68.10 o 
 -12   4  15      863.10      727.02     56.04 o 
 -10   4  15        7.18      -12.39     47.35 o 
  -8   4  15      685.77      666.45     73.78 o 
  -6   4  15      291.06      376.30     57.18 o 
  -4   4  15     7872.63     7313.46    148.56 o 
  -2   4  15     2348.68     2474.97    106.54 o 
   0   4  15     2092.12     2172.25    106.43 o 
   2   4  15     3134.19     3249.80    141.49 o 
   4   4  15     4805.02     4606.94    214.60 o 
   6   4  15     1864.82     1821.75    129.35 o 
   8   4  15      399.65      300.06    112.17 o 
  10   4  15      211.47       36.55    113.17 o 
 -31   5  15      104.57      197.49    119.96 o 
 -29   5  15       21.18     -164.82    144.95 o 
 -27   5  15      873.40      777.06    124.66 o 
 -25   5  15     3954.78     4095.13    125.88 o 
 -23   5  15     2090.76     1883.05     93.37 o 
 -21   5  15      310.50      420.94    106.74 o 
 -19   5  15     4795.81     4671.39    122.05 o 
 -17   5  15     2691.95     2518.72     91.06 o 
 -15   5  15      300.67      372.38     65.90 o 
 -13   5  15      649.80      635.77     73.11 o 
 -11   5  15      368.13      366.55     60.26 o 
  -9   5  15      301.35      255.91     65.27 o 
  -7   5  15     1081.85      866.64     81.01 o 
  -5   5  15      959.11      929.51     90.62 o 
  -3   5  15     2158.92     2176.15    147.89 o 
  -1   5  15     5025.35     4972.13    153.94 o 
   1   5  15     3121.19     3015.25    140.24 o 
   3   5  15     1743.74     1456.48    122.43 o 
   5   5  15     1283.70     1032.08    119.11 o 
   7   5  15      244.48       95.96    111.24 o 
   9   5  15       67.42       20.46    113.39 o 
  11   5  15      714.68      567.61    124.88 o 
 -30   6  15      300.54      167.89    119.05 o 
 -28   6  15      673.73      568.75    182.00 o 
 -26   6  15      344.14      468.51    111.46 o 
 -24   6  15     6434.83     6558.50    158.81 o 
 -22   6  15     1180.88     1072.12     85.96 o 
 -20   6  15     1685.20     1534.97    126.18 o 
 -18   6  15      728.71      931.99     83.86 o 
 -16   6  15     4706.24     4577.42    131.97 o 
 -14   6  15     1297.11     1287.50     85.54 o 
 -12   6  15      171.09      120.33     70.81 o 
 -10   6  15      225.00      129.31     52.45 o 
  -8   6  15      253.60      198.67     75.45 o 
  -6   6  15      455.75      515.79     90.08 o 
  -4   6  15     4478.43     4324.77    154.67 o 
  -2   6  15     2779.59     2690.09    134.97 o 
   0   6  15      259.73      118.04    100.00 o 
   2   6  15     5015.83     5160.40    194.90 o 
   4   6  15     2947.35     2689.18    146.78 o 
   6   6  15       43.86        2.87    111.96 o 
   8   6  15       18.52      -20.02    116.44 o 
  10   6  15        9.33     -218.87    116.56 o 
 -29   7  15       15.66      171.79    124.89 o 
 -27   7  15     1725.23     1687.35    131.82 o 
 -25   7  15     5330.00     5213.90    188.40 o 
 -23   7  15       45.98      100.13    125.18 o 
 -21   7  15      359.81      709.66     93.43 o 
 -19   7  15     4619.73     4330.29    134.14 o 
 -17   7  15     1094.21      944.15     88.85 o 
 -15   7  15      149.59      122.49     77.95 o 
 -13   7  15       88.20       67.34     76.58 o 
 -11   7  15      124.87      101.17     76.49 o 
  -9   7  15     1104.74      916.05    136.57 o 
  -7   7  15     1069.94     1016.61    105.09 o 
  -5   7  15        9.06       65.14     90.94 o 
  -3   7  15     1154.36     1174.14    106.21 o 
  -1   7  15     5495.65     5695.65    249.96 o 
   1   7  15     2070.77     1924.42    170.25 o 
   3   7  15     2309.17     2179.77    176.70 o 
   5   7  15      258.37      378.29    149.03 o 
   7   7  15     1425.81     1051.38    164.44 o 
 -28   8  15     1311.93     1196.77    154.59 o 
 -26   8  15      233.34      357.46    116.35 o 
 -24   8  15     1483.96     1499.01    146.12 o 
 -22   8  15     2290.66     2214.53    140.36 o 
 -20   8  15      853.77      823.51    107.57 o 
 -18   8  15      691.86      969.64     93.69 o 
 -16   8  15     1253.37     1089.95     94.73 o 
 -14   8  15     1668.48     1523.50    100.37 o 
 -12   8  15      177.07      189.02     84.36 o 
 -10   8  15       73.80      -14.71    104.11 o 
  -8   8  15      229.92      120.18    105.96 o 
  -6   8  15      171.24      129.42    114.89 o 
  -4   8  15     6061.16     5855.05    187.20 o 
  -2   8  15     1949.45     1841.53    150.16 o 
   0   8  15      316.94      265.89    148.01 o 
   2   8  15     1454.48     1471.19    169.26 o 
   4   8  15     1541.52     1292.46    171.08 o 
   6   8  15       11.25      -84.64    156.48 o 
 -25   9  15      470.98      185.91    140.73 o 
 -23   9  15       10.26      -66.48    110.17 o 
 -21   9  15      337.98      504.43    220.14 o 
 -19   9  15     3941.71     3970.02    155.68 o 
 -17   9  15      848.36      758.43    125.39 o 
 -15   9  15       75.46      -83.36     93.18 o 
 -13   9  15     1684.12     1342.31    120.14 o 
 -11   9  15     1084.68     1041.34    127.05 o 
  -9   9  15        6.13        7.21    112.94 o 
  -7   9  15      777.26      926.54    125.78 o 
  -5   9  15      367.80      265.18    238.01 o 
  -3   9  15      228.22      153.35    163.63 o 
  -1   9  15     4408.37     4337.58    222.09 o 
   1   9  15      564.54      608.40    160.63 o 
   3   9  15        5.83       18.75    151.44 o 
   5   9  15      256.30      251.97    159.09 o 
 -22  10  15      881.37      768.22    140.27 o 
 -20  10  15       39.23      -85.12    116.05 o 
 -18  10  15       49.94       56.94    103.82 o 
 -16  10  15      254.17      221.92    133.82 o 
 -14  10  15      325.01      234.91    120.74 o 
 -12  10  15       22.72      -58.77    137.81 o 
 -10  10  15      100.83       49.30    137.65 o 
  -8  10  15       12.04     -163.14    163.08 o 
  -6  10  15       62.23      119.16    170.69 o 
  -4  10  15     3560.79     3566.45    291.19 o 
  -2  10  15      916.63     1110.24    242.55 o 
   0  10  15       79.25      -91.20    331.23 o 
   2  10  15      303.46      284.66    218.78 o 
 -19  11  15     1357.99     1473.96    188.05 o 
 -17  11  15       75.67      -58.21    138.27 o 
 -15  11  15      621.23      343.76    142.35 o 
 -13  11  15        3.88     -274.94    158.20 o 
 -11  11  15       53.76     -101.80    137.83 o 
  -9  11  15      211.74     -107.06    176.55 o 
  -7  11  15     1978.61     2032.52    211.31 o 
  -5  11  15       31.56     -124.30    175.93 o 
  -3  11  15        4.25     -383.51    211.69 o 
 -34   0  16     1317.77     1460.88    187.83 o 
 -32   0  16      103.75       29.30    396.30 o 
 -30   0  16     1680.00     1662.54    245.78 o 
 -28   0  16       38.09       14.89    102.08 o 
 -26   0  16       31.37       33.50     86.27 o 
 -24   0  16     4108.51     4083.96    149.60 o 
 -22   0  16      261.49      398.25     86.14 o 
 -20   0  16     4524.01     4791.77    155.56 o 
 -18   0  16    36698.65    36834.16    605.09 o 
 -16   0  16     3070.89     3144.65    105.00 o 
 -14   0  16     5455.11     5466.23    130.62 o 
 -12   0  16     2677.92     2715.32     86.10 o 
 -10   0  16     9504.92     9268.03    154.99 o 
  -8   0  16      129.20      162.13     53.42 o 
  -6   0  16     2044.28     2111.83    123.64 o 
  -4   0  16      457.62      552.71    107.99 o 
  -2   0  16     4526.17     4509.09    162.33 o 
   0   0  16     2976.21     2969.24    159.23 o 
   2   0  16    19945.54    19583.06    479.63 o 
   4   0  16     2837.78     2731.82    231.54 o 
   6   0  16     2619.78     2710.17    193.46 o 
   8   0  16    12333.80    12434.71    373.75 o 
  10   0  16     2824.04     2718.14    182.64 o 
 -33   1  16     7616.97     6882.05    194.83 o 
 -31   1  16     1581.28     1584.77    113.27 o 
 -29   1  16      196.36      257.56     95.27 o 
 -27   1  16      466.49      399.10     72.22 o 
 -25   1  16       11.73      -34.61     59.25 o 
 -23   1  16      115.51       79.84     59.48 o 
 -21   1  16    24400.33    23787.74    320.27 o 
 -19   1  16      646.21      868.32     81.85 o 
 -17   1  16     2836.58     3082.63     84.04 o 
 -15   1  16    33824.69    33245.48    368.66 o 
 -13   1  16     3093.32     3189.53     73.55 o 
 -11   1  16     7429.56     7182.23     98.40 o 
  -9   1  16    10506.21     9860.92    128.11 o 
  -7   1  16     1717.81     1836.58     60.00 o 
  -5   1  16      394.99      374.35     62.40 o 
  -3   1  16       18.71       -2.36     69.79 o 
  -1   1  16     5977.13     5775.38    166.67 o 
   1   1  16     1109.87     1186.04    100.30 o 
   3   1  16      861.92      779.79     97.91 o 
   5   1  16    18313.06    17819.47    466.24 o 
   7   1  16      723.45      816.54    129.76 o 
   9   1  16      394.55      450.02    115.77 o 
  11   1  16     6310.18     5993.84    252.05 o 
 -34   2  16      741.14      818.87    109.39 o 
 -32   2  16      169.31       95.02     99.14 o 
 -30   2  16     5271.28     4906.15    166.51 o 
 -28   2  16       11.21      -35.40     87.95 o 
 -26   2  16      175.91       84.65     74.99 o 
 -24   2  16     8456.91     8019.54    159.14 o 
 -22   2  16      482.41      581.60     70.52 o 
 -20   2  16     3456.79     3456.11    105.40 o 
 -18   2  16    33275.19    32842.14    414.31 o 
 -16   2  16     2242.84     2536.46     78.40 o 
 -14   2  16     1256.15     1385.61     67.10 o 
 -12   2  16    14361.35    14257.01    190.34 o 
 -10   2  16     8932.29     8501.25    124.74 o 
  -8   2  16      686.01      770.70     53.28 o 
  -6   2  16       27.74      -27.65     59.37 o 
  -4   2  16       36.87      -27.85     61.87 o 
  -2   2  16     3396.90     3573.56    115.35 o 
   0   2  16     3441.57     3442.43    130.02 o 
   2   2  16    15438.13    14824.10    309.30 o 
   4   2  16     1867.66     1845.11    114.14 o 
   6   2  16      973.88      928.97    116.91 o 
   8   2  16     7534.20     7476.08    224.95 o 
  10   2  16       56.41       46.18    113.93 o 
 -33   3  16     8161.97     8055.44    253.78 o 
 -31   3  16      137.47      284.66    124.92 o 
 -29   3  16     1427.88     1414.17    134.26 o 
 -27   3  16       47.29      235.75     99.82 o 
 -25   3  16      223.16      182.05     79.81 o 
 -23   3  16       59.76       67.97     74.04 o 
 -21   3  16    13735.61    13455.89    220.69 o 
 -19   3  16        2.00      -29.75     57.48 o 
 -17   3  16     7501.25     7315.83    133.78 o 
 -15   3  16    21229.04    20911.93    280.12 o 
 -13   3  16    11703.89    11058.22    167.05 o 
 -11   3  16     3960.94     3847.43     89.66 o 
  -9   3  16     6174.39     5885.94    142.48 o 
  -7   3  16      173.94      139.16     49.23 o 
  -5   3  16      541.60      600.97     68.65 o 
  -3   3  16      181.38      270.08     73.83 o 
  -1   3  16     7088.20     6946.84    184.58 o 
   1   3  16      910.43      873.49     97.95 o 
   3   3  16      764.85      919.03    112.44 o 
   5   3  16    18885.98    18049.21    383.41 o 
   7   3  16      665.49      568.26    116.05 o 
   9   3  16      148.46      230.30    114.80 o 
 -32   4  16      386.21      365.24    125.46 o 
 -30   4  16     1411.90     1313.80    133.81 o 
 -28   4  16     1012.08     1273.47    130.94 o 
 -26   4  16      210.25      366.75    110.85 o 
 -24   4  16     7652.30     7301.93    171.83 o 
 -22   4  16       59.88       84.22     73.04 o 
 -20   4  16     3049.69     2882.26    137.98 o 
 -18   4  16    15946.91    15156.18    238.21 o 
 -16   4  16       93.65       64.45     56.92 o 
 -14   4  16     4287.60     4109.72    100.05 o 
 -12   4  16    10919.44    10698.39    166.08 o 
 -10   4  16     2819.82     2551.73     86.44 o 
  -8   4  16     3995.05     3932.24    121.72 o 
  -6   4  16       15.52      -44.03     46.50 o 
  -4   4  16       64.16       71.86     77.83 o 
  -2   4  16      842.48      851.48    104.74 o 
   0   4  16      966.61     1056.14    113.24 o 
   2   4  16     8560.68     8245.55    232.75 o 
   4   4  16     4156.25     4152.79    164.73 o 
   6   4  16      113.68       70.29    109.01 o 
   8   4  16     6345.68     6561.47    218.42 o 
 -31   5  16     2128.07     2329.49    250.00 o 
 -29   5  16       32.51       -4.93    119.28 o 
 -27   5  16     1146.76     1049.96    163.87 o 
 -25   5  16        2.80       -9.16    107.98 o 
 -23   5  16     1563.52     1615.73     92.15 o 
 -21   5  16    12081.81    12081.30    218.05 o 
 -19   5  16       42.14       12.04     67.75 o 
 -17   5  16     9094.03     8314.47    161.86 o 
 -15   5  16    12709.60    12433.55    202.61 o 
 -13   5  16     1733.12     1565.89     77.61 o 
 -11   5  16     3772.00     3559.90    123.33 o 
  -9   5  16      998.33      944.27     84.05 o 
  -7   5  16      470.52      571.42     84.23 o 
  -5   5  16     1411.26     1456.78    101.26 o 
  -3   5  16      801.76      770.14    106.64 o 
  -1   5  16     3108.11     3014.74    143.29 o 
   1   5  16     4769.65     4444.77    193.24 o 
   3   5  16        8.12     -101.99    103.69 o 
   5   5  16     4563.57     4392.80    179.01 o 
   7   5  16      934.45      897.71    126.26 o 
 -30   6  16     1609.94     1666.85    144.11 o 
 -28   6  16       88.88       43.42    121.87 o 
 -26   6  16       61.92      -92.02    103.69 o 
 -24   6  16       95.31       14.27    101.26 o 
 -22   6  16      724.77      919.33     95.89 o 
 -20   6  16     4038.49     3831.30    125.26 o 
 -18   6  16     7567.84     7517.97    170.22 o 
 -16   6  16        4.51      -77.03     74.73 o 
 -14   6  16     6798.70     6361.15    154.54 o 
 -12   6  16     3262.40     3418.37    114.13 o 
 -10   6  16      619.12      409.64     87.74 o 
  -8   6  16     2123.23     2095.79    103.71 o 
  -6   6  16     1262.76     1214.59    109.92 o 
  -4   6  16      857.79      826.91    145.16 o 
  -2   6  16      499.91      297.05    105.84 o 
   0   6  16       43.62       -7.07    103.70 o 
   2   6  16     4915.94     4876.03    193.34 o 
   4   6  16     3942.06     3777.53    167.55 o 
   6   6  16        6.42     -144.44    115.08 o 
 -29   7  16       11.66      278.34    129.02 o 
 -27   7  16      106.42        0.39    113.15 o 
 -25   7  16      238.16      431.53    166.91 o 
 -23   7  16     1784.49     1512.26    128.47 o 
 -21   7  16     7105.40     7075.37    195.64 o 
 -19   7  16      151.12      209.52     85.00 o 
 -17   7  16     6119.27     5807.13    153.29 o 
 -15   7  16     6747.49     6670.28    162.64 o 
 -13   7  16       54.84     -104.78     77.93 o 
 -11   7  16     6462.89     5797.59    166.57 o 
  -9   7  16       12.71     -160.27     98.08 o 
  -7   7  16      457.32      416.69    101.33 o 
  -5   7  16       65.35      108.17     94.31 o 
  -3   7  16      940.16      670.82    151.45 o 
  -1   7  16     1936.75     1825.44    191.65 o 
   1   7  16     3970.58     3896.36    168.38 o 
   3   7  16        4.09     -132.23    159.67 o 
   5   7  16     3260.46     2981.61    161.92 o 
 -26   8  16       32.83       59.34    133.30 o 
 -24   8  16     1059.36     1041.24    129.95 o 
 -22   8  16       62.23      100.10    109.03 o 
 -20   8  16     2040.93     2164.36    128.85 o 
 -18   8  16     5051.93     4784.48    155.35 o 
 -16   8  16       36.82      -24.61     89.20 o 
 -14   8  16     6592.92     6544.09    168.24 o 
 -12   8  16     1245.88     1629.54    132.15 o 
 -10   8  16       34.37      -32.71    107.45 o 
  -8   8  16      925.02      871.44    119.55 o 
  -6   8  16       22.42      -26.90    132.42 o 
  -4   8  16      557.44      388.88    104.76 o 
  -2   8  16     1513.63     1340.00    204.63 o 
   0   8  16        1.52      -79.29    145.94 o 
   2   8  16     1124.72      955.06    131.94 o 
   4   8  16     2394.04     2284.31    154.90 o 
 -25   9  16      657.44      744.25    127.55 o 
 -23   9  16     1285.67     1394.60    132.74 o 
 -21   9  16     1215.18     1393.25    133.80 o 
 -19   9  16      732.48      924.26    119.08 o 
 -17   9  16     5623.86     5574.31    185.01 o 
 -15   9  16     1214.92     1096.23    108.70 o 
 -13   9  16      224.30      250.10    131.67 o 
 -11   9  16     6088.38     5995.74    229.43 o 
  -9   9  16       56.62       12.82    128.57 o 
  -7   9  16       85.79     -126.61    142.58 o 
  -5   9  16       45.85     -122.81    134.16 o 
  -3   9  16       98.21     -313.61    201.44 o 
  -1   9  16      359.54      605.77    160.84 o 
   1   9  16     2328.67     2371.26    195.15 o 
 -22  10  16     1394.99     1495.06    169.37 o 
 -20  10  16     3426.31     3512.01    170.05 o 
 -18  10  16      819.79      784.65    148.42 o 
 -16  10  16      418.58      515.25    141.98 o 
 -14  10  16     8444.14     8186.56    398.79 o 
 -12  10  16       61.04      122.73    137.70 o 
 -10  10  16       34.14      -74.44    133.19 o 
  -8  10  16     1169.15     1066.22    152.15 o 
  -6  10  16      540.57      365.92    139.85 o 
  -4  10  16       22.82     -289.91    144.98 o 
  -2  10  16      877.83      813.37    238.00 o 
 -15  11  16      311.29      440.93    148.64 o 
 -13  11  16      160.59      -37.25    142.05 o 
 -11  11  16     2085.31     2129.53    253.13 o 
  -9  11  16      148.83       20.21    203.55 o 
  -7  11  16      191.52      -12.43    144.71 o 
 -33   1  17      802.59      903.64    110.38 o 
 -31   1  17      599.50      644.35    104.55 o 
 -29   1  17      563.35      568.17    111.63 o 
 -27   1  17     1214.81     1148.87    101.41 o 
 -25   1  17      656.59      680.45     68.12 o 
 -23   1  17     2274.24     2571.80     85.57 o 
 -21   1  17       94.83       45.25     57.87 o 
 -19   1  17        5.17      -61.71     55.13 o 
 -17   1  17      142.26       51.52     52.61 o 
 -15   1  17       44.24       76.59     41.38 o 
 -13   1  17       12.13      -52.88     43.00 o 
 -11   1  17     3575.35     3543.73     75.63 o 
  -9   1  17      909.33      964.46     55.03 o 
  -7   1  17     1024.20     1137.78     73.39 o 
  -5   1  17      804.58      818.62     81.11 o 
  -3   1  17      169.91      189.11     84.66 o 
  -1   1  17       17.64       34.87     86.84 o 
   1   1  17       91.16      107.77     92.41 o 
   3   1  17       10.78      -42.03     92.24 o 
   5   1  17      147.31      114.42     97.90 o 
   7   1  17     1023.27     1008.30    114.78 o 
   9   1  17      353.07      261.45    121.64 o 
 -32   2  17     1544.38     1642.78    163.98 o 
 -30   2  17        5.19      -94.80     95.20 o 
 -28   2  17       53.76      -14.83    124.10 o 
 -26   2  17        3.33     -140.34     70.17 o 
 -24   2  17      510.88      479.46     72.88 o 
 -22   2  17      105.82       19.35     66.00 o 
 -20   2  17     1543.22     1546.35     81.75 o 
 -18   2  17       18.51       28.92     60.53 o 
 -16   2  17       19.64       41.10     55.53 o 
 -14   2  17      182.72      110.11     52.60 o 
 -12   2  17     1170.13     1305.83     62.12 o 
 -10   2  17     1991.01     1966.64     66.90 o 
  -8   2  17       79.73       88.53     53.03 o 
  -6   2  17      979.71      952.29     73.67 o 
  -4   2  17      765.59      817.17     94.58 o 
  -2   2  17      150.10      104.77     87.53 o 
   0   2  17       94.60       70.35     90.28 o 
   2   2  17        2.68       68.28     93.47 o 
   4   2  17      777.97      790.49    105.63 o 
   6   2  17      401.63      312.76    114.94 o 
   8   2  17      443.49      492.62    158.13 o 
 -31   3  17      716.11      736.33    141.58 o 
 -29   3  17       79.73       58.85     95.64 o 
 -27   3  17      450.64      251.13     97.28 o 
 -25   3  17      193.98      159.83     72.95 o 
 -23   3  17       52.11       52.78     73.69 o 
 -21   3  17      277.91      263.85     68.76 o 
 -19   3  17      315.62      268.14     61.18 o 
 -17   3  17      954.50      902.25     65.93 o 
 -15   3  17      361.86      347.52     58.91 o 
 -13   3  17      155.10       85.56     53.29 o 
 -11   3  17     2160.25     2352.88     96.65 o 
  -9   3  17      940.34      814.49     77.50 o 
  -7   3  17       12.13     -111.16     81.94 o 
  -5   3  17      207.97      119.12     67.05 o 
  -3   3  17     1128.58     1000.96    100.16 o 
  -1   3  17        6.37      -92.40     87.79 o 
   1   3  17        4.73      -77.58    133.87 o 
   3   3  17      159.90      122.25    106.94 o 
   5   3  17      464.76      258.46    111.75 o 
   7   3  17      353.92      285.24    116.23 o 
 -32   4  17     3159.31     3396.81    171.98 o 
 -30   4  17     1775.37     1710.69    141.73 o 
 -28   4  17      362.83      444.26    120.74 o 
 -26   4  17     1561.94     1794.12    176.97 o 
 -24   4  17      101.19       49.86     80.79 o 
 -22   4  17       70.69       21.28     81.87 o 
 -20   4  17      702.36      604.66     67.88 o 
 -18   4  17      317.30      256.89     62.71 o 
 -16   4  17      199.36      155.86     59.14 o 
 -14   4  17     2021.90     2163.65     79.74 o 
 -12   4  17     2388.19     2491.09     90.49 o 
 -10   4  17      330.06      226.59     76.74 o 
  -8   4  17      496.07      570.13     78.51 o 
  -6   4  17      220.20      137.46     84.18 o 
  -4   4  17     1985.79     1946.46    163.52 o 
  -2   4  17      279.37      158.01    103.06 o 
   0   4  17       33.22       -1.49    104.61 o 
   2   4  17       15.96       71.80    106.52 o 
   4   4  17      113.75       69.74    110.64 o 
   6   4  17      112.90      107.08    115.25 o 
 -31   5  17      535.83      654.41    133.96 o 
 -29   5  17     1790.19     1978.78    150.73 o 
 -27   5  17     3545.33     3869.37    178.65 o 
 -25   5  17      175.67      240.74    144.24 o 
 -23   5  17        4.01       84.42     89.51 o 
 -21   5  17       27.73       37.74     74.32 o 
 -19   5  17       23.50       67.34     70.38 o 
 -17   5  17     4259.97     4203.76    115.16 o 
 -15   5  17      513.86      547.85     69.23 o 
 -13   5  17     1398.54     1298.78     87.20 o 
 -11   5  17     1863.03     1985.53     95.38 o 
  -9   5  17     3333.18     3415.40    121.90 o 
  -7   5  17      355.46      256.03     99.21 o 
  -5   5  17      253.69      150.37    145.34 o 
  -3   5  17     3050.81     3110.34    147.29 o 
  -1   5  17     1539.11     1354.69    124.39 o 
   1   5  17       12.61     -104.61    107.24 o 
   3   5  17     1089.74      934.75    125.42 o 
   5   5  17       12.25       16.90    115.74 o 
 -28   6  17     1314.55     1431.20    143.39 o 
 -26   6  17     2804.90     3024.52    284.69 o 
 -24   6  17     1012.62     1002.76    121.89 o 
 -22   6  17        1.66      116.81    103.65 o 
 -20   6  17      453.70      542.55     86.34 o 
 -18   6  17      458.37      410.53     83.84 o 
 -16   6  17       56.60       13.94     69.63 o 
 -14   6  17     2258.56     2301.61    103.98 o 
 -12   6  17     4325.71     4267.60    159.25 o 
 -10   6  17      797.82      664.17     92.14 o 
  -8   6  17     2061.14     2249.15    140.34 o 
  -6   6  17     2480.79     2480.15    215.75 o 
  -4   6  17     1640.68     1573.02    165.47 o 
  -2   6  17      828.58      764.01    116.77 o 
   0   6  17     1409.01     1120.38    126.04 o 
   2   6  17        5.49      -75.95    112.35 o 
   4   6  17      451.03      387.76    126.44 o 
 -27   7  17     2198.82     2535.60    171.50 o 
 -25   7  17      137.73      216.07    113.79 o 
 -23   7  17       19.06       13.98    106.93 o 
 -21   7  17        4.07      177.17    108.97 o 
 -19   7  17        0.38      -98.00     89.92 o 
 -17   7  17     2421.55     2492.44    120.22 o 
 -15   7  17       91.84       88.97    103.11 o 
 -13   7  17      321.28      344.87     93.16 o 
 -11   7  17     2411.59     2466.13    120.02 o 
  -9   7  17     1008.88     1171.22    119.14 o 
  -7   7  17     1238.51     1252.42    115.39 o 
  -5   7  17       83.05       68.99    143.58 o 
  -3   7  17      884.96      726.53    160.94 o 
  -1   7  17     1071.93      821.77    161.99 o 
   1   7  17       68.60     -160.31    117.02 o 
   3   7  17     1296.87     1039.49    148.72 o 
 -26   8  17       83.32      -25.20    115.60 o 
 -24   8  17      256.60      296.76    123.49 o 
 -22   8  17      106.11      -30.00    112.38 o 
 -20   8  17      732.11      896.05    115.74 o 
 -18   8  17     1075.59     1170.10    144.21 o 
 -16   8  17      197.94      142.85     94.80 o 
 -14   8  17     2515.66     2452.16    134.60 o 
 -12   8  17     2727.60     2707.98    164.30 o 
 -10   8  17       14.79      -62.69    110.59 o 
  -8   8  17      150.07      110.17    112.20 o 
  -6   8  17     2215.50     1966.40    149.07 o 
  -4   8  17      203.97      233.81    153.36 o 
  -2   8  17      119.76      -65.53    151.08 o 
   0   8  17      308.20        1.97    155.36 o 
 -23   9  17        4.34       37.44    118.54 o 
 -21   9  17      134.07      114.02    118.81 o 
 -19   9  17       15.12      143.36    109.99 o 
 -17   9  17     1732.32     1574.70    131.33 o 
 -15   9  17      256.65      140.80    133.00 o 
 -13   9  17      897.97      731.97    142.12 o 
 -11   9  17     1551.48     1678.54    166.45 o 
  -9   9  17      775.68      709.67    139.97 o 
  -7   9  17     1014.01      987.88    143.40 o 
  -5   9  17      234.11      206.40    222.72 o 
  -3   9  17      304.89      249.64    218.71 o 
 -18  10  17       21.72       20.38    137.63 o 
 -16  10  17      423.19      531.83    144.33 o 
 -14  10  17     1557.50     1791.01    193.39 o 
 -12  10  17     1222.90     1329.93    158.41 o 
 -10  10  17        0.92     -230.10    133.27 o 
  -8  10  17      153.62       17.85    137.23 o 
  -6  10  17     1584.25     1498.62    177.99 o 
 -32   0  18      179.39      484.31    190.95 o 
 -30   0  18     2570.99     2416.20    244.29 o 
 -28   0  18    12575.33    13396.20    443.77 o 
 -26   0  18     6021.10     6298.36    238.73 o 
 -24   0  18       51.08      969.99    182.24 o 
 -22   0  18     3994.76     3747.89    145.64 o 
 -20   0  18     1995.09     2119.82    111.35 o 
 -18   0  18      408.15     2750.39    223.35 o 
 -16   0  18     1058.82     1135.62     91.76 o 
 -14   0  18     6235.89     6710.04    174.95 o 
 -12   0  18     4406.83     5293.06    129.51 o 
 -10   0  18     2078.08     2214.24    128.32 o 
  -8   0  18    19712.42    19908.45    564.13 o 
  -6   0  18      830.22     1236.88    356.30 o 
  -4   0  18       36.31      598.66    146.87 o 
  -2   0  18     8206.20     8425.49    325.26 o 
   0   0  18     1474.81     2194.11    211.75 o 
   2   0  18       21.70     1798.21    184.85 o 
   4   0  18      561.33      786.18    163.50 o 
   6   0  18      806.45      631.31    166.64 o 
 -31   1  18     8114.08     8286.54    212.60 o 
 -29   1  18     1319.59     1616.83    116.26 o 
 -27   1  18     1972.81     2743.35    240.56 o 
 -25   1  18    11495.53    11679.59    493.48 o 
 -23   1  18     7728.72     7588.84    142.82 o 
 -21   1  18      209.65     2084.12    186.95 o 
 -19   1  18     1209.53     1052.58     65.77 o 
 -17   1  18      365.75      672.08     57.22 o 
 -15   1  18      801.00     2857.25    121.08 o 
 -13   1  18       24.33       62.09     46.50 o 
 -11   1  18    16770.12    16832.65    206.51 o 
  -9   1  18     2405.66     2701.25     89.82 o 
  -7   1  18       35.39       25.69     85.29 o 
  -5   1  18    14824.61    15106.96    299.47 o 
  -3   1  18       38.98     1058.16    160.75 o 
  -1   1  18       39.80     1448.28    117.09 o 
   1   1  18     3625.04     3763.38    143.88 o 
   3   1  18      855.54     1026.24    110.36 o 
   5   1  18      320.80     1235.57    130.38 o 
 -32   2  18      393.31      327.48    103.87 o 
 -30   2  18     1679.54     1611.51    118.73 o 
 -28   2  18     7466.67     7412.66    197.85 o 
 -26   2  18     4849.74     4588.57    182.61 o 
 -24   2  18      126.19     1171.41    145.96 o 
 -22   2  18     4924.45     4988.26    152.32 o 
 -20   2  18     1550.63     1895.99     87.05 o 
 -18   2  18      821.70     3285.03    210.97 o 
 -16   2  18        3.33       38.16     57.01 o 
 -14   2  18     4730.87     5249.57    103.45 o 
 -12   2  18     4649.06     5245.70    125.27 o 
 -10   2  18      390.98      509.81     66.82 o 
  -8   2  18    21446.79    21518.08    347.70 o 
  -6   2  18      751.65     1020.30     86.40 o 
  -4   2  18       65.54      709.83     98.94 o 
  -2   2  18     8749.32     8761.91    215.29 o 
   0   2  18      452.47     1114.13    124.98 o 
   2   2  18      575.86     1612.32    127.95 o 
   4   2  18      250.52      373.79    118.71 o 
   6   2  18       55.23       46.31    114.98 o 
 -31   3  18    10447.89    10576.77    250.93 o 
 -29   3  18      767.08     1036.30    122.25 o 
 -27   3  18     2835.27     3459.09    214.33 o 
 -25   3  18     6175.09     6328.08    180.65 o 
 -23   3  18     6512.62     6223.92    142.54 o 
 -21   3  18     1083.06     2529.53    145.16 o 
 -19   3  18      972.57     1024.29     70.78 o 
 -17   3  18       93.25      259.66     63.39 o 
 -15   3  18     3556.67     4583.95    110.28 o 
 -13   3  18      650.58      876.11     62.99 o 
 -11   3  18    10523.52    11286.62    202.63 o 
  -9   3  18     1514.73     1811.39    128.43 o 
  -7   3  18      137.13      263.53     87.18 o 
  -5   3  18    12207.68    13060.13    274.58 o 
  -3   3  18      177.63     1213.98    107.67 o 
  -1   3  18      125.20      958.49    108.01 o 
   1   3  18     3305.93     3754.16    185.77 o 
   3   3  18      740.39      970.52    221.26 o 
   5   3  18      490.04     1992.00    141.76 o 
 -30   4  18     2283.12     2223.93    141.19 o 
 -28   4  18     4388.99     4233.46    157.82 o 
 -26   4  18      578.35      534.33     99.66 o 
 -24   4  18     2538.05     3187.81    180.15 o 
 -22   4  18      865.99     1014.60     86.73 o 
 -20   4  18       14.53      349.91     66.72 o 
 -18   4  18      508.65     1950.84    122.75 o 
 -16   4  18       83.15       52.72     61.42 o 
 -14   4  18     2602.42     2990.84    112.77 o 
 -12   4  18     2252.12     2970.87    117.72 o 
 -10   4  18        7.73       66.41     71.98 o 
  -8   4  18    12570.72    12652.28    297.04 o 
  -6   4  18     3387.97     3813.75    195.63 o 
  -4   4  18      846.72      930.76    117.29 o 
  -2   4  18     4412.74     4463.07    184.09 o 
   0   4  18        5.81       56.80    110.58 o 
   2   4  18        0.45      536.68    120.71 o 
   4   4  18      139.48      402.93    120.71 o 
 -29   5  18      922.59      909.50    199.54 o 
 -27   5  18     2133.37     2474.77    154.18 o 
 -25   5  18     1442.96     1820.10    139.94 o 
 -23   5  18     1989.02     1908.36    127.62 o 
 -21   5  18     1484.88     2008.41    103.47 o 
 -19   5  18      151.69      127.21     67.82 o 
 -17   5  18       69.59      379.80     72.76 o 
 -15   5  18     2244.52     3387.13    117.16 o 
 -13   5  18      258.35      257.08     85.25 o 
 -11   5  18    10794.10    10731.15    203.58 o 
  -9   5  18     2413.80     2775.67    109.39 o 
  -7   5  18       53.21       67.93    137.11 o 
  -5   5  18     4529.11     4737.32    299.68 o 
  -3   5  18       92.16      466.55    114.38 o 
  -1   5  18      555.29      798.24    146.34 o 
   1   5  18     1018.77     1136.53    130.35 o 
   3   5  18      122.77      102.47    129.34 o 
 -28   6  18     6944.19     6957.18    236.04 o 
 -26   6  18      773.31      867.64    129.88 o 
 -24   6  18     2438.18     3015.30    150.11 o 
 -22   6  18     1671.37     1825.85    134.57 o 
 -20   6  18      218.72      531.61     86.90 o 
 -18   6  18        8.87     1333.09    131.58 o 
 -16   6  18      131.04       78.57     81.47 o 
 -14   6  18     1914.95     2393.76    119.46 o 
 -12   6  18     1574.48     2097.57    113.30 o 
 -10   6  18       37.55      106.07     81.21 o 
  -8   6  18    11951.66    12230.49    296.68 o 
  -6   6  18     1878.83     1839.34    190.40 o 
  -4   6  18       27.80      404.35    151.88 o 
  -2   6  18     3073.19     3430.23    206.52 o 
   0   6  18      192.28       60.78    117.65 o 
   2   6  18      130.15      841.90    202.01 o 
 -25   7  18       68.02       58.33    112.34 o 
 -23   7  18      124.95      191.40    113.60 o 
 -21   7  18      293.45      774.91    149.05 o 
 -19   7  18      201.54      377.43    104.46 o 
 -17   7  18      911.82     1167.40    105.42 o 
 -15   7  18      977.46     1215.28    116.27 o 
 -13   7  18      241.32      254.35    101.17 o 
 -11   7  18     1571.85     1735.58    131.69 o 
  -9   7  18     3352.16     3936.96    166.09 o 
  -7   7  18      578.97      589.19    156.35 o 
  -5   7  18     2340.23     2661.05    195.50 o 
  -3   7  18      169.69      265.17    163.08 o 
  -1   7  18     1446.94     1426.36    176.61 o 
 -24   8  18     6058.60     6002.27    213.45 o 
 -22   8  18      124.46      194.24    116.83 o 
 -20   8  18       34.02      591.85    113.00 o 
 -18   8  18      335.81      748.91    114.93 o 
 -16   8  18      468.63      707.65    114.17 o 
 -14   8  18      522.74     1148.54    139.67 o 
 -12   8  18     5143.40     5271.27    216.84 o 
 -10   8  18     1655.59     1565.51    148.23 o 
  -8   8  18     2813.83     3185.38    173.74 o 
  -6   8  18     4064.37     4115.09    397.37 o 
  -4   8  18      730.42      884.60    169.65 o 
  -2   8  18      299.82     1266.20    178.60 o 
 -19   9  18       14.91      104.88    114.17 o 
 -17   9  18      780.53     1344.46    130.20 o 
 -15   9  18      510.39      573.49    142.90 o 
 -13   9  18        0.16      -66.17    132.41 o 
 -11   9  18      734.41      968.67    148.11 o 
  -9   9  18     2304.98     2805.22    173.64 o 
  -7   9  18      964.96      744.63    211.45 o 
 -31   1  19      245.84       39.06    108.21 o 
 -29   1  19       77.88       38.03     99.21 o 
 -27   1  19       92.63      150.32    100.39 o 
 -25   1  19      432.44      557.05    103.67 o 
 -23   1  19        6.35      -11.38     73.95 o 
 -21   1  19      329.30      318.99     63.31 o 
 -19   1  19      672.30      653.68     65.18 o 
 -17   1  19       10.38      -10.04     55.95 o 
 -15   1  19       78.51      115.90     56.51 o 
 -13   1  19       20.62        0.20     53.74 o 
 -11   1  19      218.05      188.71    132.45 o 
  -9   1  19      153.76      141.15     77.00 o 
  -7   1  19     1011.99     1010.35    123.22 o 
  -5   1  19      256.24      321.81    105.27 o 
  -3   1  19      649.68      628.72    109.90 o 
  -1   1  19      201.73      248.04    109.59 o 
   1   1  19        3.61      -57.98    115.48 o 
   3   1  19      126.54       -0.91    112.09 o 
 -30   2  19       95.96      197.56    101.31 o 
 -28   2  19       10.45      -19.95    102.30 o 
 -26   2  19       79.12      182.72     95.17 o 
 -24   2  19       58.34       34.94     91.04 o 
 -22   2  19       58.50      -38.33     74.34 o 
 -20   2  19     1624.20     1548.78     84.49 o 
 -18   2  19      436.77      400.34     67.53 o 
 -16   2  19      181.79      213.85     58.47 o 
 -14   2  19      884.07      846.91     67.20 o 
 -12   2  19       82.88       80.48     66.13 o 
 -10   2  19      224.25      254.91     91.36 o 
  -8   2  19      136.17      212.90     80.89 o 
  -6   2  19       48.91      107.34     93.44 o 
  -4   2  19      385.28      292.41     98.92 o 
  -2   2  19        5.70      -32.42     95.69 o 
   0   2  19       58.07       43.36     98.93 o 
   2   2  19       58.57      -14.55    101.46 o 
 -29   3  19      745.91      622.33    129.18 o 
 -27   3  19      291.65      182.07     96.37 o 
 -25   3  19      479.65      638.34     98.23 o 
 -23   3  19        4.00       73.80     88.41 o 
 -21   3  19      916.33      992.66     87.41 o 
 -19   3  19     2374.21     2514.63     91.10 o 
 -17   3  19      521.66      513.55     67.53 o 
 -15   3  19      711.83      892.43     69.61 o 
 -13   3  19      725.87      706.77     80.20 o 
 -11   3  19     1029.21     1183.29     90.01 o 
  -9   3  19        0.66      -61.93     96.70 o 
  -7   3  19     1305.02     1167.11    119.72 o 
  -5   3  19       31.30      -26.04     93.60 o 
  -3   3  19       97.31       89.94     97.88 o 
  -1   3  19       66.83       12.75    110.74 o 
   1   3  19      229.67      330.80    140.58 o 
   3   3  19      365.29      293.98    120.51 o 
 -28   4  19       11.06        7.60     97.39 o 
 -26   4  19      378.16      221.72    103.25 o 
 -24   4  19      347.84      331.49     99.36 o 
 -22   4  19     1775.33     1861.32    117.30 o 
 -20   4  19     2070.61     2081.67     95.77 o 
 -18   4  19      603.24      623.04     71.78 o 
 -16   4  19     1410.74     1507.56     83.08 o 
 -14   4  19     1150.94     1055.08     96.81 o 
 -12   4  19      220.22       11.53     78.39 o 
 -10   4  19        0.76      -11.58    101.18 o 
  -8   4  19      703.77      725.84    117.69 o 
  -6   4  19      619.90      615.81    148.48 o 
  -4   4  19      986.14     1005.91    123.15 o 
  -2   4  19      445.36      243.66    116.29 o 
   0   4  19      871.88      881.59    126.99 o 
   2   4  19     1766.21     1703.30    143.31 o 
 -27   5  19     1799.15     2072.82    175.68 o 
 -25   5  19      409.49      458.32    103.86 o 
 -23   5  19     1341.09     1445.45    112.25 o 
 -21   5  19     1546.39     1586.78    100.35 o 
 -19   5  19     4559.15     4463.23    130.44 o 
 -17   5  19     1304.20     1370.17     95.99 o 
 -15   5  19      633.37      732.13     94.78 o 
 -13   5  19      298.75      173.37     89.25 o 
 -11   5  19      674.71      766.89     89.07 o 
  -9   5  19      101.34       61.81    154.92 o 
  -7   5  19     2172.87     2054.54    177.22 o 
  -5   5  19       38.99       78.74    143.19 o 
  -3   5  19       14.40     -126.04    142.90 o 
  -1   5  19     1727.95     1702.83    153.90 o 
 -26   6  19       24.84       56.16    119.62 o 
 -24   6  19      882.63      876.05    112.06 o 
 -22   6  19     3533.56     3711.75    138.98 o 
 -20   6  19     1675.33     1804.59    108.68 o 
 -18   6  19     1157.98     1103.62    112.50 o 
 -16   6  19      619.08      567.45    103.44 o 
 -14   6  19      586.14      883.85    171.38 o 
 -12   6  19       43.21       23.51     92.25 o 
 -10   6  19        2.20       38.96     97.94 o 
  -8   6  19      138.83      -36.11    133.48 o 
  -6   6  19      540.01      415.48    154.88 o 
  -4   6  19      525.56      579.41    166.49 o 
  -2   6  19      336.58      402.75    160.19 o 
 -23   7  19      424.45      406.97    124.40 o 
 -21   7  19      823.48     1030.96    102.44 o 
 -19   7  19     1641.90     1775.88    125.81 o 
 -17   7  19      731.88     1006.09    115.78 o 
 -15   7  19       32.38       60.71    104.31 o 
 -13   7  19       68.78       67.60    103.08 o 
 -11   7  19       16.56       38.94    117.64 o 
  -9   7  19      523.68      405.99    178.66 o 
  -7   7  19     1421.29     1493.76    186.13 o 
  -5   7  19       29.91      -78.67    153.22 o 
  -3   7  19        3.02      135.85    165.18 o 
 -20   8  19      587.30      851.85    122.82 o 
 -18   8  19      135.27      274.22    114.35 o 
 -16   8  19     1288.54     1499.44    127.12 o 
 -14   8  19     1178.43     1441.56    165.83 o 
 -12   8  19       20.58      163.55    147.66 o 
 -10   8  19        4.28      -13.90    126.78 o 
  -8   8  19      178.40     -110.16    238.43 o 
 -28   0  20     3301.21     3362.97    295.49 o 
 -26   0  20      462.32      487.49    126.97 o 
 -24   0  20     3788.50     4031.16    200.58 o 
 -22   0  20     3728.40     3811.47    262.96 o 
 -20   0  20      133.44      -39.37     89.10 o 
 -18   0  20    12947.08    13122.83    282.20 o 
 -16   0  20      539.68      462.99     91.62 o 
 -14   0  20      345.26      359.53    108.12 o 
 -10   0  20     2161.46     1996.61    192.02 o 
  -8   0  20     1088.25     1224.57    206.95 o 
  -6   0  20       22.65       -9.12    144.78 o 
  -4   0  20      164.40      197.29    154.04 o 
  -2   0  20     1596.99     1864.30    196.28 o 
   0   0  20     1057.20      959.43    175.83 o 
 -29   1  20      181.74      310.89    105.27 o 
 -27   1  20      473.47      478.74    108.35 o 
 -25   1  20     2372.36     2471.53    132.76 o 
 -23   1  20     1138.84     1182.73    110.79 o 
 -21   1  20    14085.52    14396.57    308.67 o 
 -19   1  20      100.54       27.36     67.30 o 
 -17   1  20       33.26      -70.23     65.89 o 
 -15   1  20     4293.94     4524.26    134.30 o 
 -13   1  20     3138.29     2955.34    173.09 o 
 -11   1  20     1507.26     1601.37    138.25 o 
  -9   1  20      786.38      613.25    112.95 o 
  -7   1  20      375.55      342.92    110.59 o 
  -5   1  20     4666.94     4678.82    182.49 o 
  -3   1  20     2510.94     2461.95    142.21 o 
  -1   1  20     1345.51     1248.35    125.67 o 
 -28   2  20     1555.05     1635.12    205.12 o 
 -26   2  20        5.10      121.67     94.35 o 
 -24   2  20     4737.23     4963.46    165.97 o 
 -22   2  20     1705.03     2121.94    122.56 o 
 -20   2  20       28.91      -15.69     75.99 o 
 -18   2  20    13818.58    14180.71    210.06 o 
 -16   2  20     1031.57     1089.45     80.58 o 
 -14   2  20       32.45      -31.09     66.91 o 
 -12   2  20     6735.10     6472.60    188.55 o 
 -10   2  20      133.88      146.44    116.25 o 
  -8   2  20     1214.53     1206.86    151.11 o 
  -6   2  20      272.01      232.08     99.52 o 
  -4   2  20      561.81      550.42    106.69 o 
  -2   2  20     1441.11     1530.45    121.92 o 
   0   2  20     1637.37     1765.67    187.45 o 
 -27   3  20     2152.68     2109.58    126.10 o 
 -25   3  20     2283.07     2581.81    129.59 o 
 -23   3  20      174.16      272.28     96.21 o 
 -21   3  20     8567.76     9001.79    221.55 o 
 -19   3  20     1183.61     1290.42    122.08 o 
 -17   3  20      219.95      133.57     66.68 o 
 -15   3  20     7358.22     7598.72    168.00 o 
 -13   3  20      624.15      489.27     85.45 o 
 -11   3  20      105.71       41.19     99.85 o 
  -9   3  20        9.71     -179.10     98.27 o 
  -7   3  20       46.24       66.10    137.09 o 
  -5   3  20      724.15      683.54    121.35 o 
  -3   3  20     3039.74     3483.96    178.61 o 
  -1   3  20     1479.85     1426.85    137.34 o 
 -26   4  20      220.72      205.78    100.95 o 
 -24   4  20     3585.32     3808.21    147.78 o 
 -22   4  20     2428.71     2943.71    133.57 o 
 -20   4  20     1073.17      892.40    103.12 o 
 -18   4  20     7072.85     7624.00    215.95 o 
 -16   4  20      341.30      374.25     91.31 o 
 -14   4  20       60.20      -45.48     86.19 o 
 -12   4  20     2261.07     2308.72    129.69 o 
 -10   4  20       94.28      145.57    107.61 o 
  -8   4  20     3053.02     3156.05    199.20 o 
  -6   4  20      615.85      581.83    156.41 o 
  -4   4  20       45.09       18.10    148.61 o 
  -2   4  20     3711.38     4028.91    175.87 o 
 -25   5  20     1694.39     2018.65    125.63 o 
 -23   5  20       34.40       68.16    100.85 o 
 -21   5  20     4460.26     4724.04    153.06 o 
 -19   5  20     1101.90     1236.82    114.58 o 
 -17   5  20      173.07      127.35     98.45 o 
 -15   5  20     3321.76     3817.81    148.88 o 
 -13   5  20      162.65        5.96     96.46 o 
 -11   5  20       68.51      241.27    110.39 o 
  -9   5  20      919.62      844.18    147.55 o 
  -7   5  20       22.11      146.59    153.60 o 
  -5   5  20      725.07      724.11    164.06 o 
  -3   5  20      342.37      320.39    158.78 o 
 -24   6  20     4563.58     4719.60    172.08 o 
 -22   6  20     1517.85     1836.87    116.19 o 
 -20   6  20      542.42      314.19    105.97 o 
 -18   6  20     4899.82     5519.25    182.49 o 
 -16   6  20      761.62     1008.67    139.69 o 
 -14   6  20      942.86      905.99    112.21 o 
 -12   6  20       35.59       27.38     97.17 o 
 -10   6  20       60.56      134.74    139.26 o 
  -8   6  20       50.70      -71.83    137.73 o 
  -6   6  20     2208.48     2194.74    201.80 o 
 -19   7  20      544.38      815.22    115.99 o 
 -17   7  20      706.66      793.49    115.12 o 
 -15   7  20      618.55      814.55    115.58 o 
 -13   7  20      297.71      172.78    124.86 o 
 -11   7  20      136.14      115.37    175.12 o 
  -9   7  20       10.78       57.82    178.23 o 
 -27   1  21      582.63      620.76    107.52 o 
 -25   1  21       70.07       56.55    136.28 o 
 -23   1  21       24.99       40.33    103.39 o 
 -21   1  21      312.39      238.44     96.30 o 
 -19   1  21      103.95      232.22     92.95 o 
 -17   1  21       15.79      -68.48    113.63 o 
 -15   1  21       95.95       95.76    114.68 o 
 -13   1  21      256.41      345.63    178.15 o 
 -11   1  21       64.40      338.84    161.73 o 
  -9   1  21      214.84      380.35    166.01 o 
  -7   1  21        6.93     -195.06    124.26 o 
  -5   1  21       67.97     -102.30    112.75 o 
  -3   1  21        0.67      -19.98    152.20 o 
 -26   2  21      765.71      793.25    153.03 o 
 -24   2  21       14.93      137.67    139.53 o 
 -22   2  21      140.63      134.30     99.01 o 
 -20   2  21      308.78      323.67    100.27 o 
 -18   2  21       27.56      163.19     94.27 o 
 -16   2  21       22.84       23.01    114.52 o 
 -14   2  21     1464.02     1319.37    170.15 o 
 -12   2  21      355.64      367.69    122.51 o 
 -10   2  21      799.64      974.79    179.91 o 
  -8   2  21      562.15      596.01    171.05 o 
  -6   2  21      711.70      934.57    181.44 o 
  -4   2  21       59.48      -16.56    115.51 o 
 -25   3  21      140.58      171.05    100.72 o 
 -23   3  21       35.83       -4.07     92.68 o 
 -21   3  21      368.77      457.90    128.57 o 
 -19   3  21      142.32       86.36     85.39 o 
 -17   3  21      129.36      104.41    133.49 o 
 -15   3  21      186.38      240.34     93.92 o 
 -13   3  21      205.70      233.21    102.59 o 
 -11   3  21      238.40      435.16    107.65 o 
  -9   3  21      555.07      634.28    135.34 o 
  -7   3  21     1535.01     1715.47    170.14 o 
  -5   3  21      131.55       89.60    147.08 o 
 -24   4  21      366.12      421.17    102.82 o 
 -22   4  21      320.40      318.69    119.10 o 
 -20   4  21       70.40      105.18     89.18 o 
 -18   4  21      151.10      136.57     95.61 o 
 -16   4  21       74.81       44.62     95.15 o 
 -14   4  21      154.15      254.92     98.97 o 
 -12   4  21      347.93      402.72    110.83 o 
 -10   4  21       10.91      -69.53    108.50 o 
  -8   4  21      570.32      554.89    185.38 o 
  -6   4  21     2018.40     2215.11    184.57 o 
 -21   5  21      275.94      358.70    116.08 o 
 -19   5  21      142.57      279.94    102.64 o 
 -17   5  21      290.65      369.35    105.13 o 
 -15   5  21      407.18      527.70    104.31 o 
 -13   5  21      137.53       94.01    129.55 o 
 -11   5  21      663.89      953.80    146.83 o 
  -9   5  21      982.30     1071.79    154.74 o 
 -18   6  21      238.32      276.36    105.59 o 
 -16   6  21      174.88      205.80    106.41 o 
 -14   6  21      967.75     1095.86    196.27 o 
 -12   6  21      690.22      681.22    184.62 o 
 -24   0  22      118.75      299.53    128.82 o 
 -22   0  22      270.16      351.62    142.95 o 
 -20   0  22       73.03      362.84    117.61 o 
 -18   0  22     1107.31     1317.20    131.59 o 
 -16   0  22      102.33      248.55    173.88 o 
  -8   0  22     2612.21     3028.79    220.90 o 
 -23   1  22      364.35      554.33    107.53 o 
 -21   1  22     2258.84     2468.74    132.91 o 
 -19   1  22       58.35      183.07     98.52 o 
 -17   1  22       14.81      345.03    155.21 o 
 -15   1  22     5557.39     6387.74    345.63 o 
 -11   1  22     1617.21     1870.02    308.29 o 
  -9   1  22     1512.89     1586.49    197.02 o 
 -22   2  22     1026.55      984.82    116.45 o 
 -20   2  22      496.40      789.78    107.60 o 
 -18   2  22     3868.47     4231.94    401.10 o 
 -16   2  22       69.09      307.23    193.08 o 
 -14   2  22      346.63      659.26    194.15 o 
 -12   2  22     3551.87     4179.61    246.90 o 
 -10   2  22      546.80      440.88    177.01 o 
 -21   3  22     1154.50     1284.22    118.97 o 
 -19   3  22       10.38       28.21    136.01 o 
 -17   3  22       25.95      130.80    202.68 o 
 -15   3  22     4074.11     4336.36    295.49 o 
 -13   3  22      595.55      940.04    124.58 o 
 -11   3  22     2064.46     2121.33    210.05 o 
 -18   4  22     3191.61     3358.92    178.45 o 
 -16   4  22     1007.15     1292.24    164.99 o 
 -14   4  22     1153.07     1475.63    140.98 o 
                                                 
